# Supplementary material for: Metabolomics and transcriptomics analyses provide new insights into the nutritional quality during the endosperm development of different ploidy rice
Source: Front Plant Sci. 2023 Jun 20;14:1210134. doi: 10.3389/fpls.2023.1210134 (PMC10319422; doi:10.3389/fpls.2023.1210134)
Supplement: Supplementary file 4 [file Table_1.xlsx]

## Sheet: Sheet1
Table S1 422 metabolites were detected in the experiment.
BGI_num	Name	BWID	4X-10d-1	4X-10d-2	4X-10d-3	4X-15d-1	4X-15d-2	4X-15d-3	4X-20d-1	4X-20d-2	4X-20d-3	2X-10d-1	2X-10d-2	2X-10d-3	2X-15d-1	2X-15d-2	2X-15d-3	2X-20d-1	2X-20d-2	2X-20d-3
BGI0149	4-Nitrophenol	100-02-7	506987.333864423	585093.349482656	636107.225845626	558182.308389626	478233.482050261	619180.314874621	246366.802081131	441099.75449305	266768.392957732	651639.051176591	772099.798994266	604948.697460377	853253.443392266	686817.46379984	798757.343290981	299413.509743565	322695.45618091	218935.664374242
BGI0156	Noreugenin	1013-69-0	1243197.78592749	1067446.30067631	810790.911180598	2230524.32981293	1783071.56990831	3777599.76441455	2987756.72131471	2762929.67443692	2511796.72060884	1319881.30310664	1454794.92864189	1844922.94169263	1627759.5612467	2115048.47956164	1544805.67465664	10682306.8424956	5754712.73350319	6378335.29753255
BGI0163	Naringin	10236-47-2	29314.1696930485	29989.7277640728	112276.958243593	96489.3688657949	62575.6664690219	94620.1925785254	75106.895977317	21893.4855798046	18172.0777480438	17041.172550401	19873.673836192	18708.1309836134	186769.951487878	57179.2970928471	34452.5122444427	28902.4623853385	27281.889624707	35669.989046792
BGI0164	Ethyl caffeate	102-37-4	125330424.969804	174364100.598649	1172433.93073145	4482129.32719331	8096430.74286649	1676605.42118729	2152171.39067726	8583447.52252512	228034345.922233	15050932.7776552	65749869.1066607	5401835.6059791	4376439.97647401	3364477.55100882	2928750.41856387	8471797.67542412	1702020.43145	9465885.19085121
BGI0173	Huperzine B	103548-82-9	1387625.63483048	1121369.57817055	1784006.62755472	1111050.00419252	783969.826347897	874034.014910553	1352414.14303406	1035520.04562889	1055838.04079694	1362185.30904159	1341877.88135289	1465166.11172251	1210209.30933992	1407803.24286762	1173311.0205394	2668023.98834019	1638484.26604059	2095727.16165472
BGI0187	Tacrolimus	104987-11-3	32764.2890040893	30281.7220621363	80141.5322629528	83996.9007073392	105712.832617132	284438.867840316	76514.0946324017	79249.3602189276	73130.1082018858	47163.3611598463	39849.9151706784	60300.1282728842	103689.717228101	104535.230703531	70313.2421132749	137562.782695439	98619.9086831686	135663.298330369
BGI0199	trans,trans-Farnesol	106-28-5	1428062.58985513	1255650.35200593	1410902.17458338	1834330.93633091	1414028.06204068	1687580.42440637	1661906.52162936	1198606.57466204	785755.617897044	1476025.03146477	1809698.98624027	1613436.59149722	1482809.81284741	1642440.73766141	1589100.61144095	2346644.1478373	2472444.5730681	2462996.12617326
BGI0202	5-Aminolevulinic acid	106-60-5	4518434.62696681	4424469.80602383	4637405.14505623	5312137.5326161	4793504.18315505	4537947.33312691	4822675.0279039	4786449.91147622	5182596.36716637	3162391.83219482	3912726.36510285	4037973.90897906	4356903.45437753	5498752.36146406	4150320.32228133	6313443.47160012	7190296.21552667	5161265.63988418
BGI0204	Epigoitrin	1072-93-1	713582.474845537	410853.447119687	484486.14684713	498992.561219713	444188.962885548	458061.571316781	385148.209707436	544466.962864906	419059.52688259	507288.585518808	848834.940218255	569726.888001371	474645.669291668	426971.412888934	1167751.63101867	459214.403190295	444149.230947187	358724.513348785
BGI0205	Taurine	107-35-7	1555988.58069979	1348948.76943162	1473704.83024533	2573749.38020714	1862103.62084385	2257669.58644618	2365612.886613	2734990.43557573	2174962.15471158	1272028.0394702	1109464.8143843	1435257.60670238	1135309.48039261	1621877.17792268	1088634.76392833	4790489.83561909	3152951.46075832	3326775.87376696
BGI0206	Betain	107-43-7	21890177.9169979	26904121.6936474	24315132.4248484	39685422.8957769	27413944.2036438	13858581.8769692	19491598.58702	25236217.1940551	21719284.0708899	18097260.1457326	17300573.7516461	15253396.3313484	13344238.5197589	14253289.7932006	13182141.9827613	38332328.5531549	35057072.0967471	29653881.5045445
BGI0219	Isomeranzin	1088-17-1	753400.980332082	48324.6403832174	154641.315294459	48298.3172267086	123726.983865963	111831.299239891	2297135.43803309	1796525.3494776	2577999.09600609	34330.3999238475	2637272.17247875	56533.7982984929	27069.3602487942	21931.2048370441	27063.1444241122	46730.8470697586	13366.1241358703	122377.770464728
BGI0222	Pentanoic acid	109-52-4	1457887.76299689	1301960.98043584	1625075.30974857	1654626.31506758	1470690.10351858	1701162.06305595	1763798.30980213	1391646.62103864	1939904.00437202	1569704.48573058	1499468.44673235	1620858.68211853	1699547.90896112	2057218.49190971	1827752.73193165	3804925.62939143	3521109.38181005	3194125.77046112
BGI0224	Methyl hesperidin	11013-97-1	100813.196935659	167693.739595272	107759.646152562	17089.9904279334	210388.68758295	84681.4929248524	122667.85373148	65190.2605274093	41262.3169528154	96578.5950101533	37761.4455387404	39280.9987331777	46353.1732096008	18423.559068615	36239.2072289253	27987.5973419512	42286.759275903	62185.0878642804
BGI0225	Succinic acid	110-15-6	3052558.62793882	3180461.79077402	3578382.8572718	1163544.59093501	1144635.62213459	1034267.52236796	542644.475650979	602277.047089359	676632.80883722	2492033.36255566	2127287.03429251	2298697.46938217	1674547.60476059	1611520.44371512	2010508.98059793	266773.115496856	333533.908662707	320070.15556638
BGI0226	Maleic acid	110-16-7	458881.096948021	368815.419017	501156.137063033	366342.770926581	340138.790974649	290960.748588945	228741.95807453	378832.191618565	324031.260725077	598024.326689254	656810.023578059	408754.881248752	337796.301645214	298294.367519076	488203.583681091	337745.972272773	307902.639520828	330391.662665059
BGI0227	Fumaric acid	110-17-8	514703.147527173	336780.899273895	551535.951575486	390701.991315695	311995.015091106	306268.597634379	211553.119792183	368264.767326047	403635.185396437	559626.21525312	670097.887190432	453941.875860842	407936.775204142	313124.463533506	523523.775405322	306602.281925496	336896.220889803	349983.365148737
BGI0228	Ouabain octahydrate	11018-89-6	39859.1150321393	35496.0247979257	36398.4121898708	26935.5808918204	24168.8482405276	27615.5174809193	15338.7599388851	15431.4545628245	20859.2183826672	52047.9094527087	53374.1724457866	49220.2847645123	45339.1778027396	35899.8691096455	47155.6619369331	21977.814420955	18475.7530097428	17439.9047987382
BGI0235	Epimedin A	110623-72-8	434334.318701199	654964.839763717	1851.0825169889	13471.7632454518	19140.3807476855	654.304943798784	4926.66828510799	37961.0280843969	2330912.16278468	21420.8905197995	117465.183213365	9406.36179533898	7123.23876159533	3119.83854039282	6290.1729341024	36041.4720335282	1465.71027457697	13258.3972407714
BGI0236	Epmedin B	110623-73-9	12642.2591625508	10715.6084141199	5683.67108009526	133313.247816574	74282.3804509853	58338.0212317301	76553.3744273796	29991.4491931966	82939.9893870793	12690.5235055781	11695.6253055162	25066.3653730711	37708.4148603477	46369.577971869	19100.0210312999	13864.6074776102	6515.96431093767	7625.40125230194
BGI0237	Epmedin C	110642-44-9	499066.780409307	479181.776651723	1776.5547860583	3525.85959314021	8907.70243334021	4198.13598499132	4254.98379098523	7170.09221209771	186754.621498312	57430.5053199673	206507.447399369	7296.57949283681	1147.72065781802	3507.64576842911	2342.33195993859	8499.82355163818	1749.0130707047	6358.74020372077
BGI0248	10-Undecen-1-ol	112-43-6	393831.373164964	385089.733697958	328272.296430036	688200.118986471	606169.104582694	675632.398327167	515545.345095699	666908.055986009	441284.901225459	239791.496752876	198195.572704252	335062.914791336	416634.181289993	452148.466458114	342110.316096386	424277.27661709	444483.426461182	419883.724460198
BGI0261	Docetaxel	114977-28-5	107089.063794242	96732.4700251423	111533.54412756	127974.798432594	134079.278058455	121660.306594163	116004.036513473	130826.949747894	164680.185354271	115695.288775256	92730.7867913347	135683.506604544	108828.136319983	112466.268720038	108949.137093216	236814.156241329	217383.155098197	225918.408949954
BGI0267	Complanatuside	116183-66-5	352149.058742121	351239.192437268	269087.962104769	925559.993596785	744339.245673752	631840.153323975	860561.388274175	442198.805523934	852895.572908915	275127.681467041	328908.569363989	667952.295595863	438049.174628252	544762.698504865	432441.588156932	972426.897320101	772877.170619296	693806.382788109
BGI0268	All trans-Retinal	116-31-4	4704383.19814247	1886705.76692451	1961035.1416241	3284256.76861951	2367866.23718841	2961306.23636793	3371347.48715127	2663781.65488982	3858104.85853435	2213599.57540021	2039184.48375754	2710337.11434577	3782617.73175682	3180971.95039898	3192498.80911266	6661769.72412362	7388502.99453249	8398666.45267575
BGI0276	Guanosine	118-00-3	7476654.74239552	5892469.05980666	8631017.39201462	3313854.12520418	8448808.99854193	8411092.93917283	5408860.17429305	5020139.28421099	5148395.09339818	4096380.2546672	6273472.65484655	6771337.3348001	2875365.61084631	3208491.05546296	4746501.68493731	5361453.66409862	7173464.29730404	1582778.61123692
BGI0277	Limonin	1180-71-8	343803.797122673	350971.32302423	275971.529652847	390141.826580334	394381.831347572	386800.065231872	416783.174587793	436126.791731187	456172.69597563	515555.787668124	380898.56899946	334026.949921363	391528.581616273	438309.071261524	387870.846062337	651500.661451696	919388.823239481	823678.988372956
BGI0282	3-Hydroxy-2-methyl-4-pyrone	118-71-8	1446154.142417	1191976.46149858	1451187.20794128	1619741.16229308	1505751.35764754	1742172.54983485	1873135.58311297	2000033.61377048	2637718.84102444	1016474.40284825	1145773.70878053	1156958.59394508	1048250.13020082	1307911.92224771	1000853.1811048	2512592.62814461	1728084.28869375	2468040.72673487
BGI0285	o-Toluic acid	118-90-1	102660.08522796	64018.2940383972	43811.1266275561	301686.451587472	880708.707737639	6701758.79981146	423541.263313748	3508010.4096762	444472.231219705	44299.1031249918	59643.488674869	86764.0501003512	219194.639503335	189007.683551033	472528.984076379	178213.030930801	162240.895289025	961363.518256081
BGI0286	L-Homocitrulline	1190-49-4	1171908.57467045	1367508.29304928	1423094.91136363	1192213.30562684	1189066.48001096	879929.494896811	1279044.39598964	962758.004326771	1267652.81025555	709733.296941036	900530.913025281	869355.81975937	746726.013161579	865052.362251613	688283.224281432	1068939.41756665	1360348.77720032	1166058.9959021
BGI0291	Loureirin B	119425-90-0	3331580.04745359	4878428.59943542	1340066.36112375	3228690.2146315	8466692.49244693	2656247.14066643	1421991.42587335	2032579.14084607	1398830.22416321	1046719.64990507	816647.305586829	714501.982459994	5488508.64002316	1238634.56045279	2054882.43130269	158646.785452666	1447421.12819941	214009.760296426
BGI0300	Vanillin	121-33-5	328396.704730971	409117.287290461	371019.539698557	332458.76363656	368401.262614198	366847.61329862	402647.358370107	502675.790568458	442106.798278936	211595.608878644	202401.816967641	207347.372604976	205177.706111708	198176.011295085	257918.228661395	333313.278882637	325655.715936855	310747.394595698
BGI0302	5-Ethoxy-10-gingerol	121771-98-0	332444.122775115	339240.805653878	272238.62192986	633900.888052226	684023.399179556	415470.168328091	604776.273352209	499827.98400348	503690.685139758	454860.84211831	362860.364966079	690728.580934254	535683.349192948	576682.383627046	443057.072836567	1229304.92437697	937835.737042433	1031794.62041655
BGI0306	Anisic aldehyde	123-11-5	876697.482979097	1056328.88814263	1158694.74353439	1799222.3135822	1522153.45490781	1365055.23555805	1012381.72384341	841200.042476501	878947.285679028	1453578.9768716	1496073.95095547	1363557.88037953	1390379.34056798	1313971.27439894	1487846.84514006	1362142.18031065	1282784.88232276	1179371.65439261
BGI0311	Azelaic acid	123-99-9	164180.162673188	174310.613232871	185951.346655043	212651.047861541	191155.374499166	200454.979451131	120184.388694	110894.249016108	111762.574931312	155567.194687376	133107.215119924	132891.382055954	130183.111238522	126651.105649164	143480.163258104	107108.11204611	118517.264945337	82816.2324132593
BGI0312	1-Caffeoylquinic acid	1241-87-8	1870976.52109514	1435062.96247533	1557075.27645085	1423089.57138532	875245.022472772	1028394.17328421	624753.977077989	1201271.53025904	1298964.22347244	2489729.16580096	3354170.14389095	1951032.63961965	1152107.2672313	605853.743015524	2213017.51978845	545671.063734001	666406.211993139	398348.790970264
BGI0313	Spermidine	124-20-9	524048.419206858	544995.294893029	496117.130855488	833104.009465565	769435.577030983	677538.542582557	874015.700048993	693253.184546656	912209.878093918	1216367.83165689	1081551.80234846	1129660.9196213	1280867.83662696	1236692.26542834	1193241.47726771	1852525.15511509	1819491.0028312	2104598.87598696
BGI0319	(-)-Epicatechin gallate	1257-08-5	9330.88913228757	8429.56758483632	9955.04165905556	7856.21109344763	6630.40013786278	7425.39889896356	6151.21589354523	11955.3409483322	13826.8204036589	7992.01632999984	6700.09972191893	8515.83045518934	10221.031582972	8826.144895784	9634.0606740749	12071.2423193384	10745.1491657066	16108.8085160926
BGI0322	Atractyloside A	126054-77-1	142660.487637476	259900.713946723	194788.472350139	108240.909909748	142948.335361932	132419.774067042	90984.7711022744	131678.957449712	86341.0566847761	154700.940735021	140812.476325129	114693.264546789	184080.705102495	161270.233241009	148014.845458157	271517.781694674	230684.815124769	278546.734204056
BGI0345	Nystose	13133-07-8	109984.185982173	124256.468161123	128016.2834195	145291.238434397	177098.668572698	159686.970386704	156734.237920972	122402.188659833	111293.234254662	180444.38033922	229165.096189267	205646.995650126	178601.128677463	219315.30725471	159744.623854875	331540.967104024	276344.065171342	270990.855177981
BGI0349	(2R,3S)-3-Phenylisoserine hydrochloride	132201-32-2	3200123.5642389	2887226.30897059	3846115.34627027	2017881.22755048	3103220.49016909	2809040.81602758	2969843.17081502	2267060.21936768	2216161.67255977	4053814.62841107	4464422.28592883	2578201.78742088	4371800.65792506	5081880.23092541	3479430.95114461	2232741.53599197	3195915.09318186	875686.700583174
BGI0350	N-Benzoyl-(2R,3S)-3-phenylisoserine	132201-33-3	744732.534412287	860874.892916652	809818.324291954	1226908.75722322	964709.41822694	960059.719609651	1129399.17906731	1031653.91479017	861440.658092244	1157000.36699603	1049436.4533825	1057790.85676694	1078132.98549336	1349259.55956073	967063.004240518	2539466.31030821	2186434.28434983	2054710.74384464
BGI0351	Chrysophanol 8-O-β-D-glucoside	13241-28-6	135694.258503806	80102.1053169154	162305.560824035	44005.707322046	31742.3735714668	34401.0446333737	20975.4105182194	30199.5880609921	33103.9420453178	653933.558289763	676429.720751808	645652.155649633	333572.90021539	257269.359748716	259915.300689121	39216.704474908	58065.1982386812	25897.8771017139
BGI0352	Neohesperidin	13241-33-3	558644.36792365	1534569.79427837	582575.819911446	136350.453066102	6900686.01636641	1242044.94391072	1356294.98677788	810863.316189532	466744.980325711	659934.35328633	371539.528988422	273129.14960811	211239.566503505	140736.003460701	71711.3938504277	460755.127792652	98024.4638841217	431429.501006101
BGI0355	(-)-Asarinin	133-04-0	7194818.5737518	6434304.82665398	7586141.39915745	7802971.6067911	6925662.7318455	5993401.53216283	4828160.45127256	9443222.50003508	4929956.67100995	13206007.5898989	14129649.7233747	9783744.87118877	21046699.2557583	9547195.85253716	14177706.546712	8551375.62264998	4104599.48142993	8508794.74601203
BGI0356	L-Asarinin	133-05-1	4812556.87521694	6984443.71341289	8408071.41132226	11285644.8825147	8708555.79805873	5228269.83965551	5334378.80905075	5983727.89878588	8319716.82465873	16192535.3353035	17256637.7427101	13006640.5467546	12241719.1026738	10860285.0555939	12896264.7457118	8936843.86478011	6822385.97236856	7478407.52676057
BGI0357	Oxypeucedan hydrate	133164-11-1	275617.831974726	386242.736823645	716877.585838306	309155.314725617	549992.887594499	591434.898618095	287970.978926889	502681.626237649	342491.994006647	98147.347973086	87704.9793749076	75519.8467808778	95350.3157511109	108322.054224356	93372.1765946987	111161.844602375	141142.47088519	124298.957838279
BGI0360	Manninotriose	13382-86-0	110040.870139564	106698.543218307	133464.260550527	107855.548354216	106389.122389729	96698.5729882391	58115.4386647351	112838.499468086	78518.7120739412	166942.833837982	249762.603513422	110820.349725199	84006.8344238874	86965.4993134498	151937.521714229	53634.4416544825	63753.3076723116	49594.7822609133
BGI0362	Dehydroandrographolide	134418-28-3	58824226.2975245	43114364.0075494	31925928.5289943	57771600.7543572	129981400.01466	41505495.4108462	20620415.4431268	40673209.8069414	23662797.3711696	35962255.7082492	27948428.1045854	14537422.083429	92166989.3109489	24195757.8913401	31246768.7409043	13231325.6453384	36683294.6106295	17731674.3212378
BGI0363	Eriocitrin	13463-28-0	107089.063794242	232251.931922681	286544.21988199	38908.6055102163	822609.435477707	235238.022706105	250325.223420033	181268.529007771	195502.426598316	46845.5409178191	51303.2858135563	9853.61970554836	4453.99851611947	5304.37729552163	6268.02798218205	16999.6471032764	8263.28095771346	41408.1162066296
BGI0364	Linderane	13476-25-0	9965325.29483594	11788595.1194261	13177857.3700406	4331801.57214009	15156735.8675199	2956693.38651415	2163254.18483028	3389368.33719814	1806666.33913727	9549010.91294179	11196956.7813084	9915257.62307161	16406205.609336	4463771.99676289	8535633.81504288	1402849.84685417	1557831.18318849	1391711.18559552
BGI0369	Pneumocandin B0	135575-42-7	3238623.95155806	2887204.67976333	3438595.85034844	2749006.45238369	2723464.92035239	3218803.13593418	2605531.91034851	2040373.64966155	2707406.01585888	2790454.94224932	2445301.95850431	2863834.2361135	1563845.20901775	1232024.45686007	1345017.94478616	2802934.04519852	2640634.8270758	2697536.98683946
BGI0373	Lobetyolin	136085-37-5	45478.4609036285	30543.7682270651	29490.6231292404	59099.3659803423	35966.65431431	38117.1118288898	71083.6629767016	92132.572568554	69434.8766772744	38040.5636638535	53854.7744377948	44795.519425648	27171.4968577927	28342.5164893416	43592.3378552044	103559.660601675	91574.6601064115	105183.736953867
BGI0379	Calcium pantothenate	137-08-6	4287848.55089419	3078732.14197832	6010101.60997467	3479089.81053712	2588259.41279508	2852076.76149279	1855551.00089622	6670467.50390437	4681059.58114128	6529017.08363742	6527719.90011873	7489918.42893561	4834480.54964293	3388430.35038753	9121380.87898948	1603798.61387367	2468608.95856483	2566392.63321386
BGI0380	Diacerein	13739-02-1	330533.782067824	367076.763510012	328445.573404449	209482.740227142	225497.093114966	224247.624076591	179237.632463833	199897.930287006	117258.047455093	320941.275562424	376324.058575528	253205.752142413	245285.804806154	240692.501765988	452941.774102832	117600.350890983	154165.917387421	117480.692675836
BGI0381	D-Erythronic acid	13752-84-6	1027883.43709459	1098508.33798512	1409681.78298939	1308054.1810596	1339272.73880995	1262767.16636609	1038520.46341148	1037802.76489392	913647.647068162	1527412.10736546	1633746.88499947	1580188.0958915	2541868.52337162	1823157.81963157	2555893.84990353	1598363.0140343	1454317.09147042	1454672.88759668
BGI0383	Taxifolin 7-rhamnoside	137592-12-2	314959.175300549	530519.531985328	318851.059643771	40838.3928875322	334558.250198055	101696.308103079	105928.769101631	84383.7764950621	42791.5302372997	138239.208747828	650838.641510689	88612.8489452256	665050.420514214	1026941.78350377	1593768.16335253	40600.4857016214	25997.6967105233	12062.9540824719
BGI0384	Valsartan	137862-53-4	226757.780368245	65070.6381610477	92242.9725728098	318304.672069844	234361.549807745	209762.467276669	283224.99769868	280274.547271237	315832.121486509	117469.462138523	105223.508083596	131592.441488219	245403.735736132	235076.357875378	198602.974942744	536690.840337405	506187.454027372	431092.06385929
BGI0390	Shikimic acid	138-59-0	469827.061549846	334584.702844016	497723.203457042	305392.080359868	366510.411617347	317614.05291722	282835.145733524	329099.646165337	257070.889117652	354238.759699684	439709.795688168	427057.591364982	379843.9429559	302678.653155923	419045.905422568	181648.559702517	334283.728039284	166522.688455039
BGI0395	3',6-Disinapoylsucrose	139891-98-8	10335.9753857247	507981.066123691	4167.96335229408	2758.1160817325	14286.7364613649	1111.35619130529	7949.24850866039	2270582.04572417	8689.41295009224	2838758.77421669	1475987.32745615	2827447.96229585	3577.94017914278	709.350475931932	6984.71915342239	47125.1194524736	6521.0535827244	5834.78001093418
BGI0396	Cinnamic acid	140-10-3	3156511.45036817	3123532.88536268	3607543.69519167	2053795.33540624	1631722.51941195	1707137.40673388	2372247.24398478	3196543.23797005	2858733.12844085	4516095.79800939	8016801.67819047	6392863.50747664	3033136.13606174	5489305.94226237	6844693.60266386	3565575.49787293	3458911.69488055	8056667.96955883
BGI0397	Epimedin A1	140147-77-9	411184.339616352	655223.558358298	2389.54537296252	14196.7991617877	19497.3881378452	4006.65556761491	2676.91802774654	36072.2164897287	2223693.15815972	14423.0314102871	107152.753884848	10317.8116569015	5594.34849081389	4244.15361327115	6915.26453149039	25243.0022117892	4161.32789761263	16897.292301354
BGI0405	Sweroside	14215-86-2	62813.6606788186	56136.9436684437	63989.5097770174	73977.5002635086	62190.135292535	66480.2689294144	80609.9952537263	82753.6795678408	94036.701347689	76973.5433121796	83055.2527855602	75225.9913610298	84093.1767119068	97113.6649277777	84578.6175048734	141082.524985793	123950.910789631	126650.843881629
BGI0408	Narirutin	14259-46-2	29314.1696930485	29989.7277640728	113721.86462701	96489.3688657949	62575.6664690219	94620.1925785254	75106.895977317	21893.4855798046	18172.0777480438	17041.172550401	19873.673836192	18708.1309836134	186769.951487878	57179.2970928471	34452.5122444427	28902.4623853385	27281.889624707	35669.989046792
BGI0413	Abscisic acid	14375-45-2	65404.2112747987	43481.3617412637	64220.5457429023	75963.9000342918	67778.9571683855	83637.4916542322	93267.9091853671	79731.775538678	91049.8877927632	64035.9339477085	64071.474101237	82971.8210042106	72445.3914671518	87201.2252755895	78364.9453137686	168019.367288372	152374.493718493	160360.64528162
BGI0416	Licochalcone C	144506-14-9	237706.283066671	253049.246599569	323227.70064267	395564.697954572	361872.07591169	317826.702023954	293144.127925484	389020.297413698	361626.991358898	366391.508100612	344939.38093075	358764.595672231	445930.540796847	373028.187875415	356500.508489717	598541.841889924	633325.945379422	487728.938937817
BGI0419	Isochlorogenic acid B	14534-61-3	1113550.96558831	3260395.85378835	1668129.04831054	1966680.78025865	4900933.96368465	2031613.00164261	3652198.02124353	2747172.39501096	2007801.95559407	1325976.08762601	1361283.6520302	1040699.42865252	873231.153521423	794749.538206647	500312.846026626	1788710.44742342	1193374.85914964	2559192.8436392
BGI0421	Tauroursodeoxycholic acid	14605-22-2	54745.8976209263	39715.3839995727	38281.1689925052	29072.9470451832	19781.7058789775	10286.0586017779	21479.1738888114	29516.8147657001	18046.4795387994	111655.677223393	111091.345819355	108677.695460476	52865.6982266691	54477.6820336698	39006.3196302452	16712.5555624644	18911.7339594723	15589.935315469
BGI0424	Lactose	14641-93-1	1297700.87230706	1272106.01927087	1432566.45436827	1047490.17752689	985503.258459463	1096711.30712203	758570.418619082	1155566.56915881	1108899.97898667	1720657.47312364	2455210.95567287	1412117.73753943	1165193.38863989	899041.438884744	1654123.22322271	688301.969096573	674321.726045426	887144.302598252
BGI0426	2-Pyrrolidinecarboxylic acid	147-85-3	58073734.8219277	55140625.8477475	56837478.4365812	35150202.06871	33421416.1322735	34531070.421117	32347017.2197791	33428887.8827402	30072450.7835387	29514442.6654138	32234964.1593056	30509016.002687	37152977.0274287	31000999.128921	36320273.8583734	34661468.9314918	36339175.0166504	24293092.16238
BGI0427	Secoisolariciresinol diglucoside	148244-82-0	34072.2547850773	28534.7476292777	31115.3276635276	41398.5576228931	43935.8321652717	46330.5632998698	50042.4588018942	46777.7516197558	65317.6792391491	17838.6300479264	20153.0481648797	16097.3002872687	15552.1413908001	17829.3558368619	15675.6061934352	40650.2482353622	29058.0454782742	34060.8038592371
BGI0430	L(+)-2-Aminobutyric acid	1492-24-6	1833680.03759638	1768284.19336913	2990525.81602728	1274033.1121854	1615270.73555614	1770401.95930716	1908444.19081864	979056.055764389	1171566.87496755	1507222.77028351	1793255.9510137	1139584.26773156	1611237.64854778	1503752.39981653	1619113.06082537	1231674.38656047	1264263.32586694	1180482.31434819
BGI0434	Gallic acid	149-91-7	1137758.48492298	1045842.88208255	1299861.4450766	335922.051636921	323698.968706651	338607.619481634	266913.080839216	182771.213824332	183421.861998625	840018.278960812	618773.111043899	1017065.4839362	694676.354852166	518396.152177423	765785.523059031	233602.558871447	206324.167505642	297300.778644897
BGI0445	Ginkgolide B	15291-77-7	292130.688451649	248552.035273839	275955.692510024	271856.68622962	299978.219948102	320850.937962718	301368.33499899	292080.106043679	370056.393981081	297492.343071397	281385.628487571	303640.307268941	313399.340506092	325448.477544912	317792.139121673	696392.208716653	575048.694149628	680171.548127277
BGI0446	Vicine	152-93-2	715975.899938948	661863.724988334	615932.569082711	1333769.11929228	1062668.38157377	1337176.0716733	1532144.73692486	1241585.30563876	1637391.90349748	1433758.81513177	982096.495002279	1201228.1619752	1912612.24601508	2265310.20174125	1607524.20484996	4851316.87734271	3674932.62156383	5050504.86385564
BGI0447	Sophoricoside	152-95-4	3780417.05012484	11636472.7452757	5214269.34598849	667753.112945914	11185788.6728806	4914971.31272791	3640400.33482191	3255157.67193127	5595627.18000522	4759114.91435431	3503660.80740511	5657480.85616629	2221995.61717354	1699101.87215545	1473076.16220919	4818163.54620975	2553464.08348884	9302858.96167619
BGI0454	Berberrubine	15401-69-1	773156.67823108	668684.412309767	834341.674154669	308498.809601373	333501.029859669	282909.911140763	80496.0838482902	106194.590094668	308492.338416455	771047.41058431	594480.243281193	776908.904675178	295011.592022169	423792.914431695	391523.756540471	102512.733449514	113087.011948901	141342.077248305
BGI0459	4-Hydroxyphenylacetic acid	156-38-7	453760.910074451	390843.102830173	448392.366757438	549334.883810558	467233.4218715	261213.928974917	445033.203135927	276200.277564716	333378.411665686	279610.109636607	244213.213439035	228841.651416775	167032.315037604	209693.994597238	333733.484738153	185108.969741103	242592.014681778	136312.737663176
BGI0462	Grosvenorine	156980-60-8	197533.290088382	316823.796109953	185305.750185856	61538.6648988641	345743.254926872	195149.336127445	381803.535165064	123888.339080354	114558.787695016	173820.541392581	32961.2866185611	41049.1118526024	45045.4034325274	32788.7209273039	19072.8431357613	27514.8532714142	46210.5878234684	59482.1993616855
BGI0463	UNII:29HK385L3G	1575-74-2	740107.276375637	716006.622125558	798682.949694284	983955.180858384	909081.594033939	888756.838359178	919283.699771319	951888.097847877	1048543.42901267	802527.117971439	937409.301245372	901501.610450611	823675.944971984	910854.894360639	845953.26877686	1663687.82323064	1863937.30976861	1526219.7367049
BGI0472	Polygalaxanthone III	162857-78-5	303084.267343274	737180.784144391	973062.002929077	339172.794861808	5033198.76088384	1277159.95070336	1176621.34858979	523831.063995661	1153810.15270096	193945.926840459	125173.374918521	75505.9010999359	41379.0150559014	22502.5958789127	36752.567477988	55634.5127221389	80544.5117206482	409967.481070503
BGI0473	Kaempferol-7-O-β-D-glucopyranoside	16290-07-6	954007.905402566	3491173.67204673	1600660.95669234	163108.251178437	3265968.93385279	843728.149454838	466378.825721813	426682.733757846	273188.224232005	458043.889359345	78243.3718655758	234724.73653414	41187.3772946878	10190.5311098277	13451.0451141639	53144.4720914968	75884.4351879365	48918.2123032374
BGI0477	L-Stepholidine	16562-13-3	213480.997055797	212722.421548496	206516.342408706	357998.898689406	299609.250970128	297217.058507445	252761.552703539	259855.540773573	213110.414143438	129347.024720136	229868.416177572	127574.093136806	250301.028194399	189236.891744635	268427.014936324	134714.834610584	265436.05930846	97465.0741785776
BGI0478	Doxepin	1668-19-5	388699.341840596	365966.186906266	339894.896068664	1450243.65625192	814869.368039502	1247308.24985569	1796644.07436268	1855880.91342601	2147414.28081731	558451.830700264	811164.340178004	716462.346752404	964201.177587651	1039361.39145374	1034056.51674319	3159015.59721115	2550342.66345965	2879308.78213504
BGI0483	Combretastatin A4 disodium phosphate	168555-66-6	2276131.18922307	2079187.40993687	2578106.12179677	2647010.78335328	2834801.53948668	3293774.93593569	3468066.12632545	3193137.15238585	3831957.29449928	2941617.22589934	2530728.96258376	3057607.48056163	3274129.04442577	3989633.66555089	2935371.75918806	7807016.15929447	5425788.00865532	5879496.36771079
BGI0488	Isosinensetin	17290-70-9	37666.1995700947	541.562074186168	8658.25914086303	16221.9337281012	5959.63109810397	2535.43165722029	560786.830956415	253766.992584787	409161.50660319	3132.66110510299	176844.92689262	852.678777592944	2886.14892025614	1438.25425747914	3402.26988594433	3519.74229035411	9706.93772121462	10229.941239746
BGI0490	Rhoifolin	17306-46-6	37219.4945685671	124386.243404707	80277.5453719011	18318.5786861628	119053.683519002	110625.646159627	159665.492621201	323037.358487909	71553.5201542654	262476.885491716	174554.252764045	224334.208112327	65424.2893145549	20994.8187570237	51669.2057737894	55389.527940646	40938.1022524207	93621.0037674216
BGI0497	Corynoxine B	17391-18-3	249031.270094035	153200.506943242	297610.656328548	24059.2740237263	19644.6076801791	41074.9550601213	18910.2752972542	50437.6888137498	41889.2062603597	955780.426262592	1056735.35192779	683469.854003974	205755.778259545	265383.981579055	373994.013918068	34889.2779830697	13045.5000133066	17428.0351503579
BGI0500	Apigenin 7-O-(2G-rhamnosyl)gentiobioside	174284-20-9	209447.961559051	320055.698810742	169400.600808628	61173.16734104	344603.223595924	195145.487274835	381757.381405965	123679.227601027	114065.208767459	173816.665535971	32963.2402851953	40313.9752429486	46000.4333743999	33457.8784972489	19072.8431357613	27514.8532714142	46210.5878234684	59482.1993616855
BGI0506	Delphin chloride	17670-06-3	54417.6371273795	263473.692608213	155153.693444607	10953.0083360987	262179.602453874	76990.5231957587	54972.0730716255	15820.4991755265	20219.1082109919	3341.9573620477	3707.08243835579	3912.75962428164	3712.7183848315	2502.82311875524	2627.19656873216	4356.1356459195	3201.1519538504	6472.34969536058
BGI0508	Neoruscogenin	17676-33-4	117384.429634373	120184.353947389	146033.362371974	302157.228333148	190441.359718847	161613.3211183	203394.706375266	169260.667036724	234855.430422881	114618.769601804	133389.519948563	214363.046238839	226926.486099993	187003.469725467	203958.026952573	342165.268057671	298891.235610465	442103.70622808
BGI0509	Homoplantaginin	17680-84-1	314023.4636875	812910.462023638	275086.512848046	121269.706006315	1164886.59030476	496532.777585844	1003379.77682934	606998.103464497	259667.687180714	422830.76309255	247559.844383385	579438.062537298	227584.582807458	120799.235796415	182893.144732704	410632.772654102	118617.353957142	843175.733669591
BGI0510	D-Histidine methyl ester	17720-12-6	1225503.02246736	1247855.51846503	1294503.83281932	2538139.19151631	1767035.68125959	2173703.98010689	2728961.79210256	2301260.15865878	3431954.54152283	1545332.1304022	1411846.4981894	1724780.90037781	1893118.89506262	2273862.60035842	1765953.21724302	6433401.80101298	5048779.84396648	6209733.72494691
BGI0512	Sauchinone	177931-17-8	932758.960670811	991640.920571641	927684.862355342	1038564.29015687	1286097.96024109	1120534.74256837	976506.50509518	846530.92628205	744629.916540249	1641642.3223421	2038839.66159661	1669296.01651016	2193777.4833122	1716854.10106461	1715341.93621779	691234.130700065	749507.234574652	690120.009134005
BGI0523	Cucurbitacin E	18444-66-1	91115.1298286313	64854.3460884081	75531.0605082582	162766.590417862	167487.992824714	146720.185941656	191035.318885457	188665.239706768	198999.345160963	86892.8293415453	72232.9164655223	93918.1844235667	96212.6856765723	125493.115438837	101025.270660626	393610.158227561	314289.675613168	304068.17388571
BGI0524	Madecassic acid	18449-41-7	101333.506738575	73179.0952072729	82818.0093999981	146199.023129645	173763.225816696	164424.907950329	230187.454529718	236229.834055713	226922.911944288	73669.3755520802	58989.0103524188	89858.9951493947	82730.6532887724	102578.813847247	71734.5453910717	365823.524964178	273855.411267633	294236.71369873
BGI0526	Loganin	18524-94-2	35738.0921866073	31672.6464677266	30375.6399340413	203760.915687401	86471.2384340922	200642.611015897	57129.5158107888	125828.699086205	53612.8075285139	57844.2530130941	67220.7847155346	76677.3382990589	74559.7245688936	83301.4271000985	95811.141072108	25300.4205199516	29329.4733068996	24975.4358561608
BGI0542	Hinokiflavone	19202-36-9	171956.890654328	171045.434828599	217597.684401451	230221.747034004	185119.373263477	214172.290155242	200245.448812909	206388.167038407	214648.441337343	194104.836961473	204787.243927974	203932.673014335	208297.610982455	242976.979638706	197923.527554278	410014.568869554	376601.022945907	350695.544051553
BGI0551	N-α-Acetyl-L-lysine	1946-82-3	18012949.4022427	21458995.3855074	20844448.6599478	13650925.5795777	16875595.793795	12490899.7995044	13676584.3506602	6951936.4181366	14311969.9285936	9304391.0678169	11957106.0015014	10725620.2240864	9566127.43425483	7506063.21338029	10849486.3602232	11133752.5485915	7010186.88699445	6945380.6182755
BGI0562	Alisol A	19885-10-0	28668.6471245531	33965.3424377067	34754.1441262144	26431.0353500415	28624.9997625466	30077.8209385385	37060.4865616854	35914.6534215844	46845.9285708029	64349.8783331255	57380.1658791719	52465.6439437154	44527.3497044114	55272.8497953577	36657.9481379647	131558.741605259	111154.785093874	130854.395072302
BGI0563	kaempferol 3-O-sophoroside	19895-95-5	11851.2190556791	22486.0566286515	18171.7239941548	2246.61814075582	26749.7908420686	17515.1660176019	18786.5439430737	5616.83159588501	4790.3597701282	6469.77364638809	4751.31725432478	6501.6756791462	1624.70915138826	3137.21925649528	531.478846088345	3456.58215137549	2753.29603661855	11957.8229111037
BGI0564	Dihydromethysticin	19902-91-1	5114288.33707263	6004851.09317986	5589224.88147681	4325575.20205857	4090275.0745559	4227640.32689088	3495643.48838458	4010233.9358824	3010704.75814921	4865845.34679044	6806986.77714153	4440205.19990718	4717145.59204358	4551381.66886689	8400798.2357435	2354581.27196894	2896204.48481373	2144004.41294543
BGI0568	Chrysoeriol 5-O-hexoside	19993-32-9	37781.2599492761	85358.8345746457	51363.5805607363	3020.32085147588	118806.170663453	39811.5691906981	20366.5736960613	14881.929047383	12127.9393628269	21680.5729126754	6835.87955299442	10113.6070431088	2601.85114263149	587.685463214664	2372.52962164816	2019.21050371049	5810.25195651172	447.655310341942
BGI0572	Diosmetin-7-O-β-D-glucopyranoside	20126-59-4	486493.049854945	700006.000105747	585116.283939543	184739.151482381	1481342.35752858	439264.737379856	980641.685511483	677900.511517904	405237.113433641	522041.064740952	523684.24862511	678485.269187297	318496.694363428	217998.718009948	397604.559020054	349763.62417116	262190.800332458	1164324.33157452
BGI0580	Rosmarinic acid	20283-92-5	383053.768970911	332112.318075227	526885.904570188	114625.198773046	172975.601265209	163137.46675209	208964.581303137	479786.350780136	117579.755148947	275359.263899494	266652.051565905	419854.647158469	215239.741530157	231309.087660169	481459.439232621	274049.929084635	160863.399058752	303788.389316746
BGI0588	Peucedanol	20516-23-8	259283.488291973	267787.055672199	309717.686218225	77449.7270628377	95968.7391589075	55924.7906448958	52136.0718742183	42020.7086179422	46997.9685083092	259970.175229142	164147.07060377	206561.433871891	139612.320863073	133881.48354779	215771.352213355	67872.2681351482	31443.2175223196	51529.5349468988
BGI0590	Calycosin	20575-57-9	135968.372936561	142271.934026831	155231.015965447	256575.312792985	198601.002852703	190549.957257801	233154.061045427	189012.462023604	243946.977990291	216299.929839137	177017.826389745	194575.121102293	185692.7787971	208468.654112014	188947.775905472	357939.991253483	433594.081261518	412629.673635794
BGI0596	Saikosaponin A	20736-09-8	117696.615516123	105977.292345313	109517.569005887	177971.487463322	189604.048571823	326153.694646946	317754.883468911	307473.628756765	136677.29338616	63319.8694389949	41926.6628028113	79060.0574999962	112950.45409554	99947.8079472362	98135.3544350208	86919.8348962162	80934.6892242972	69515.4435711297
BGI0600	Gentiopicrin	20831-76-9	189150.803052141	181919.102834263	265499.45186046	247167.723478556	244129.566441599	203807.330074948	285361.81854548	267867.914572171	285194.972340298	259194.034942972	275682.8755824	283356.314338889	278238.023142315	303258.734555843	236218.188956902	427127.13864555	410517.626556576	344006.149357239
BGI0604	5,7-Dihydroxy-4-methyl-2H-chromen-2-one	2107-76-8	1646705.22936229	1325847.11228854	1485428.97391735	2913359.18301852	2953122.80578257	6457836.80340273	4221758.97640314	4060593.81577361	3855591.79261078	1699035.03806012	1958262.63493651	2906406.41554898	2722073.30210583	3891186.03066225	2927880.72590664	15197139.0364015	9786041.96901963	10471820.9344393
BGI0605	Orcinol glucoside	21082-33-7	16764.9740724826	9084.26705086476	23457.6033104079	18688.0490435285	19796.4278332109	24913.6229482914	26652.322887406	27605.6331058016	10198.7949383801	25298.6850581918	12933.2731182689	35913.1167856991	47867.3221141351	27955.7955560617	31344.1662658049	65315.2394783167	61810.9022737113	64621.7571103462
BGI0608	5-Methylcytidine	2140-61-6	255599.86409377	167313.564682978	207735.802406058	274116.215968886	221513.884372694	247219.500882844	278355.28511629	226828.57098977	295783.782770542	219282.401500599	215601.765581475	166811.262587023	332210.376792256	377916.514279234	310074.623377432	414971.682807573	439643.528992006	429303.138281977
BGI0616	N-Propionylglycine	21709-90-0	4571930.93502854	4303981.81128216	4395282.24759879	3877647.01974638	3956079.86110786	4119288.39041095	4529080.16433104	4605954.60863619	4277045.39763976	2964802.60014088	3723649.53141363	3654470.67143589	4826347.5272934	4736912.12290268	3722290.61250017	5395340.03563245	6331422.22667922	4764214.03191548
BGI0620	Lycorine chloride	2188-68-3	106471.460288342	132880.698611335	213681.252141047	211436.364401707	270998.973161814	374964.843454336	375753.464743587	394101.220055586	355018.762770759	195513.71083924	189447.053516396	246302.640076152	236666.317370467	202992.642244981	241741.341283581	635371.858688882	659751.140920031	333694.816242886
BGI0622	Butin	21913-99-5	937870.687222382	219320.161656592	40864.4864658873	38956.2791047151	139097.624207762	103929.604830368	16033.0303151202	448559.684941611	13208.7450055352	55494.5149432288	20470.5189929338	16648.1546844753	20885.3571080921	8566.5204490034	18171.9462280926	29147.4471668313	13608.7127577042	13029.4825934374
BGI0623	Baicalin	21967-41-9	31626.3756952737	24985.0619602264	22008.9705404443	4584.61067096767	2938.87011384037	3178.19004318733	645.170632512647	627.334437981962	722.740572494043	62795.6598324806	55428.4529116265	32888.8962614325	39971.2145792935	29623.2580071421	67919.57412843	512.936886250627	1216.33595702742	676.56995767589
BGI0625	1-Aminocyclopropanecarboxylic acid	22059-21-8	6976803.69013694	6547975.46164456	8128821.59310511	4868321.19782944	4719721.42902586	4463091.96091687	5320131.04541738	4370360.86252225	5646248.7670241	7841928.62759497	6431873.01504588	6868283.7242282	8960674.2515686	7129645.78586489	8031866.35651668	5986176.34056699	6662908.55165973	5710654.01082944
BGI0632	4-Methoxysalicylic acid	2237-36-7	227818.704746873	325316.587531407	218034.603224031	130718.016516046	460682.152237642	177454.236250299	233184.502886534	138451.251545321	86509.6227024462	104522.163132527	84424.7730961201	70600.0097685746	82770.6655685862	28987.7755746457	37132.0514268048	40900.9748476712	47303.0848336855	135239.382316788
BGI0638	Demethoxycurcumin	22608-11-3	597892.647707489	519288.982059808	680562.085749095	557108.659313518	441579.496497679	449324.675890762	333255.67256208	362050.752249664	270741.262629094	408606.36933353	407372.705559227	635745.741580518	610800.086815039	452259.268523267	559079.508890887	310007.187599525	297953.113177779	285858.437606308
BGI0639	Quercetin 3-O-β-D-Glucuronide	22688-79-5	1208738.89442708	1266350.98635348	1570245.25810292	2151377.22414596	1298582.177431	1803289.44265142	1591206.81864857	2736473.66816165	1716071.46941835	1136854.63330095	1360208.15854808	1407570.44943229	878296.918736802	1195657.48100518	1092481.94603013	1878070.56041653	1913131.90728302	1759763.54690715
BGI0642	1H-imidazole-1-acetic acid	22884-10-2	8232244.40802865	5911726.54130487	7378222.07221397	5306296.52409012	8597958.95712467	5196212.74626198	3814129.95803496	7059783.47522372	5826107.60613943	8730713.90338806	11841576.9019225	8655921.79309161	5319467.28735701	6271141.60840488	7264499.48257279	3050636.62661105	3386835.73141301	3294844.82395995
BGI0643	Silibinin	22888-70-6	370848.90845569	108205.100693501	15762.6150918229	354609.107480564	186989.981573257	290666.311364236	454639.076997782	793982.670444392	189741.435053238	60368.4046304134	6814.38922001844	3861.95750085028	35253.9773801882	20100.798172503	24680.5489152275	52977.9589978259	43647.2912668876	46835.9368445257
BGI0646	Eurycomalactone	23062-24-0	4272135.19484614	6704483.57351402	12186574.2684956	4166262.9608421	8526361.493077	5988241.18302519	2930387.59875455	6125134.9167762	6287534.49386845	1269798.45295525	1600980.96504433	1626188.92059856	1414928.98014323	535473.792042853	924728.902289879	712639.675983002	965426.375822201	290857.25523846
BGI0657	Daunorubicin hydrochloride	23541-50-6	263461.195294896	262301.555953023	302113.99447003	453269.611295825	370572.750863623	335968.268803928	388759.004860783	344906.528779419	296591.35722121	79815.515171526	79368.6838468633	99054.17949047	108770.223809726	94447.8975955618	85438.2442748724	169376.35330461	150342.177851661	147124.291673555
BGI0662	Nardosinone	23720-80-1	4511621.52966132	4570633.333573	4639914.86639532	9219091.89458062	7855540.92647838	10351991.3714235	7968581.04175366	9001265.87478255	8430877.85027209	4591283.54038847	3668577.62266274	5013942.46729943	6335072.6620034	7817149.78795078	5815706.26673299	11489139.3390754	11724577.8246381	14712559.7334877
BGI0668	Catalpol	2415-24-9	48893.8928944749	33727.4211578031	35240.4375705366	83959.1591116943	47352.2456695576	48988.196027476	47594.3455798942	62992.1584656431	33933.5512695374	43490.0180576361	32166.14429845	33017.3957501118	43581.7963551265	63020.3039980323	75779.0188827062	49674.4923348834	46668.6222842737	46759.631962081
BGI0669	Farrerol	24211-30-1	2324510.69454002	4080341.63142088	2146216.98945728	4282084.96547704	6999793.29214345	2922063.33515045	3237868.85184699	2454244.17171159	2373664.03042959	2094103.04025461	1867592.96644423	1048119.5270337	3957627.23184362	1996708.61509372	1921482.24752324	3741411.41084581	3187105.56371904	1253194.08466172
BGI0672	L-Fucose	2438-80-4	74623.4241567044	83243.3317257126	80699.5586482957	69077.0520289864	87017.7909850067	70683.215980169	113147.413423702	127292.479441497	179129.488110764	117580.893016063	83098.2334515121	123521.876703105	91841.8705842763	169100.24584517	91098.2926679685	220197.297859136	288380.192946948	268688.143392207
BGI0676	Gardenoside	24512-62-7	32963.9526032569	28068.0558879283	39132.6483183874	60580.2270094612	45518.442245361	37587.8945949349	43594.6804562655	72979.906285235	75182.6473582217	42722.5984488389	65345.2647467221	38087.6468925745	52492.9522515613	59911.3284052036	52431.1934375941	149448.372485052	110452.465587306	133889.633729544
BGI0679	Oxipurinol	2465-59-0	8026148.42604545	7682286.79279224	10864769.9962398	4937328.72586645	6199557.54661194	4835230.78434189	4983328.40736879	6620975.19349949	4792808.93520846	8261855.40512242	7739849.89612917	5073627.9894908	6924319.81841029	7461059.10791722	9520868.76551149	6565563.43485394	6670350.76343585	3418353.60234892
BGI0681	Leonurine	24697-74-3	47780.5145194553	38584.01008115	42500.3701598141	74182.0994398993	85641.2882641848	107065.457494839	98179.8475473583	93489.3656553522	69513.1001233828	51658.3858633949	65340.3805801367	61954.6837046387	84976.6057320071	89970.1906096638	90287.9887454285	63751.5475526945	72874.9791380527	66239.4206181728
BGI0683	N-α-Acetyl-L-glutamine	2490-97-3	15103009.8063636	18381520.2332281	19527530.612051	14150611.3943174	14030887.2992314	5652902.20162309	13893610.1278877	11499039.2755978	16087784.2795425	10139690.4913549	9153681.3196189	7869757.93687132	9085980.07648876	8194868.59658435	9790732.18255646	7082705.25520566	7611374.0810407	6144849.13990814
BGI0693	Dexchlorpheniramine	25523-97-1	558367.715394295	592438.961026533	556704.449715523	388495.101170355	322829.453284741	349066.876450888	279585.724693974	263106.008512698	189121.156177759	503794.500784814	798479.182722275	398911.222743876	479013.325519768	452727.461563277	1116340.11195813	103425.684549296	127260.633874931	86422.9098568097
BGI0694	7-Methoxy-4-methylcoumarin	2555-28-4	612930.870060051	752645.667338125	112781.883620648	226722.70383777	190508.528635037	169091.641740659	163339.135446512	207911.276697135	904601.270786533	163252.049381026	355773.439250593	126403.65205775	131732.00764921	133554.508826112	125627.305655409	170494.096370171	104328.375203946	174070.089160842
BGI0697	cis-4-Hydroxy-D-proline	2584-71-6	4924058.84296567	4315548.44581286	4977593.49406544	4363789.5608489	4630037.12408033	5059775.73228265	4798127.12003243	4150209.26969798	5940533.08345445	2802806.32830152	4209502.00250117	4033892.8050634	4423501.7882182	4423584.52224972	5725575.30582845	6015955.3891236	9240773.99694199	5692878.36454794
BGI0703	N-(2-Acetamido)-2-Iminodiacetic acid	26239-55-4	134542.808679792	101994.190638395	118138.564281285	62473.2659910176	54132.625716173	39316.9916302384	129787.316571231	94887.9810380159	163810.913537659	81142.9960604809	45218.5910814039	70068.0816526463	30832.620460759	76938.9987118392	74744.2456747917	342502.122132223	266594.716851905	235975.392456159
BGI0705	27-Deoxyactein	264624-38-6	496395.85675434	630030.523251302	563816.258439576	958190.58263144	1290012.15982289	607616.43720613	298729.714771347	538785.938907925	224313.994755773	963802.48048132	1079576.6453813	952757.964632646	2337943.83339093	717508.549552528	1333232.80400964	197501.754586151	203095.872768929	149869.571777508
BGI0706	Apiin	26544-34-3	84360.4087449261	102965.009287512	46135.4602359544	86133.2736608165	137207.69333305	115895.687596665	118254.768765708	55030.3604666968	27764.9164137536	117500.468991404	103538.470611616	83069.4407708042	76171.7982634986	36906.8643488322	33408.6797380155	89907.5008642656	39294.2674653083	147382.032609813
BGI0707	Alisol C 23-acetate	26575-93-9	723140.100607387	807350.091971625	1016910.3934221	301178.926446037	352985.53628756	260115.081554596	199027.775168593	253936.226991313	226251.95308964	1299914.82777978	1721887.5320338	1064239.73808252	800156.09512457	640218.67763437	1047080.76823852	210993.143060705	261669.998186283	212875.361044082
BGI0710	Dehydrodiisoeugenol	2680-81-1	811745.052899025	737935.310720869	797269.717596513	939072.478037537	941838.86232537	1089401.37380138	1190949.63580287	1298747.63058306	1266083.93437867	1004493.16110232	923114.32248308	974640.730270686	1105942.57291871	1231348.78152159	1055907.54475623	2547765.16978128	2292318.28029659	2297495.92314297
BGI0719	Picroside I	27409-30-9	118360.750793015	130568.869111852	177976.879445468	184409.409120431	100869.309674347	155495.569893781	105266.904556253	233702.989296214	106786.021324672	134841.051464934	186915.101558499	144979.299072415	110297.008171044	124099.39926637	100820.933149725	65257.8211701543	72427.1232208209	59358.4158857198
BGI0725	Geniposidic acid	27741-01-1	749769.810130271	857677.92970452	746754.821571749	383588.69373652	329586.830277867	341324.909424704	190650.376894673	178059.883564511	194924.013792585	368885.621829203	323379.692789261	379024.681720669	365788.050239191	258537.065729439	319409.727200582	124595.814768767	153992.882146672	80562.6948850606
BGI0728	Gardenin B	2798-20-1	113909.775389537	130777.674151208	163020.095444332	137920.702084906	228978.835291163	172002.336527411	108731.382473307	135565.513130604	225068.685749917	225110.720878018	234913.76026034	184320.06500963	230096.932797874	217731.489499873	193791.480843686	188058.356837044	226913.664730805	213200.928542513
BGI0729	Cimigenol-3-O-β-D-xylpyranoside	27994-11-2	109655.079456426	122427.136362144	133086.963912691	160862.626237567	145943.332926288	131006.282945806	148455.039134497	149717.983529171	158226.200180994	145473.495110556	149932.192173479	144916.543508176	178515.839344176	204245.140099115	184714.063733791	335275.071078185	366364.800958873	326696.810690684
BGI0731	5-Hydroxy-1-tetralone	28315-93-7	431379.974259278	244449.97292697	352857.131670769	1737545.59389927	1520204.63621617	2165000.76214122	2204121.8655202	2693634.02063397	2513944.00929145	1377250.763685	2162989.31519882	1843656.87308711	2461870.28761224	3276833.11747262	2781000.30594004	7194770.48118979	7610546.2261634	7001266.31417796
BGI0733	Orientin	28608-75-5	18603880.8970097	43137763.4822387	27203247.8226106	3379304.01125171	48569357.4723832	20290202.220815	14111428.3749788	11232277.2203373	23072402.0555815	23670069.4899162	16966502.6182013	18609796.0028115	6834529.10364384	7794903.55763438	5003675.0379432	22097537.3353044	5365432.63811262	34846323.6237315
BGI0752	4',7-Di-O-methylnaringenin	29424-96-2	277597.547322405	947985.693279678	164150.122164567	632313.75463537	1265494.58529146	361987.474664609	372332.194601009	298940.907788679	373000.239727581	106625.784307652	165824.293409213	128282.334504643	463600.174153585	180115.274675109	253232.558152794	138634.59111447	265542.934015981	23123.7707088374
BGI0753	Fisetinidin chloride	2948-76-7	8780611.17678836	8919373.46171758	11268832.3370431	11689417.3843222	12177190.8343769	13734249.5044501	10104695.8342388	9481117.39053532	11391928.3479613	10306157.563794	11257454.0223024	13797039.9055009	11862566.9509768	11506409.9178188	10338305.3757473	18584983.8171322	16515234.8928536	15631377.3449567
BGI0758	Luteolin 7-glucuronide	29741-10-4	354748.069660099	349704.350614114	375321.652966527	466524.856966261	466665.706511375	400645.350285285	485474.698050338	450662.471073265	529624.51187137	407571.515618636	420101.820514225	428766.933400437	567690.014179823	577945.744428744	475104.844620205	984354.593869034	820370.254933019	791753.025558115
BGI0761	Astilbin	29838-67-3	314959.175300549	530519.531985328	318851.059643771	40838.3928875322	334558.250198055	92233.9039599651	105928.769101631	84383.7764950621	42791.5302372997	138239.208747828	650838.641510689	88612.8489452256	665050.420514214	1026941.78350377	1593768.16335253	40600.4857016214	25997.6967105233	12062.9540824719
BGI0765	Astringin	29884-49-9	150558.198223196	108115.256294097	152677.509584437	185337.057813387	136599.492598783	201919.467869457	213824.473936783	189891.702848311	203666.310199202	175382.511606447	210048.46817382	145035.081796183	234941.577519545	269722.642836133	174290.837500373	342848.545924803	301339.17533988	367697.967524276
BGI0766	Sparteine sulfate	299-39-8	1368940.16766431	1325293.07182555	1446274.89887632	2338043.183406	1561977.26123127	2019340.93509378	2038466.20416487	1617777.82956014	2124628.12148755	1693170.86700906	1260523.29537238	1691125.98778464	1896407.27269048	2231342.85100324	1852805.71867463	2263498.60973096	2762816.36770758	2852305.33206991
BGI0768	Arecoline hydrobromide	300-08-3	19613.5644894209	26826.8721480116	31473.0607719945	17091.9768277042	19652.8887794353	31201.6859008282	60716.7430871491	248660.782043074	946739.469988027	23749.3113783094	13220.4621134933	31331.9605962716	29459.5674903051	19613.0518268775	23760.5268218094	57182.8930989178	49937.6311952805	56212.9590649459
BGI0771	Kaempferol-3-O-robinoside-7-O-rhamnoside (Robinin)	301-19-9	138369.412319772	292848.651750437	128157.886108268	49491.1502890639	405933.044687945	192513.83430235	356040.899633908	142932.072872117	89159.3042220318	159804.474926353	47297.292380171	30220.2906011854	48005.2591840196	30763.8675013665	16775.807668387	43038.8498549173	34990.4399576674	52580.8466605806
BGI0774	Aconitine	302-27-2	448700.791487071	292231.387450827	285201.789128602	1503343.10172461	1219351.38011332	768529.267149304	908351.150834084	487638.243675994	1147402.44055214	481012.215630721	351384.527156908	516934.516675588	800482.511091472	816803.494351165	452542.158379542	371661.052960687	396589.986100237	206933.754197726
BGI0775	Potassium 7-hydroxy-1-naphthalenesulfonate	30252-40-5	163588.786165484	152290.416452981	206298.348795734	132741.164682589	125236.904297025	110419.732544961	143605.94844447	105160.704036412	195840.660372334	140922.270486161	120487.505496441	190973.150939003	125265.812640347	163931.655394199	148481.902625931	299220.201439419	279044.772066164	237487.924792618
BGI0777	Gossypol	303-45-7	11508959.2673211	7571676.69062951	11889504.869813	15371767.5378044	10572642.2821134	14770238.4261482	23044727.0733599	22563644.1035297	17657863.2550558	7433476.3235617	7169754.34294249	10075260.4049988	8457512.46222645	11211179.9878076	9148875.84997604	31832610.520158	24072637.2465961	27191912.9507881
BGI0778	O-Acetyl-L-carnitine	3040-38-8	544512.246057141	505365.595829925	513456.007456493	830404.492177071	811280.891695114	859628.721802301	974634.822864482	1119966.06926199	1266156.64913139	947075.252316336	917473.110076887	1166869.98861453	1064483.53330318	1294918.75066636	984841.374277663	2452642.17259227	2880828.0983221	2981935.45769499
BGI0782	Homovanillic acid	306-08-1	3187550.67971673	1886102.64479888	2256528.27879758	3225981.75854404	3447876.16072697	2392414.06749001	4319042.26263013	4274692.84703577	3599170.9293129	3989603.31195175	4269727.68383303	3746010.12113879	2074879.94089064	3900103.42431757	5201416.3729385	6846337.04782439	5826432.44794565	5651926.38197193
BGI0783	L-Alanyl-L-phenylalanine	3061-90-3	1565967.53049717	1266815.18241707	1674566.38106967	3061688.61990233	2572112.18936747	3006086.67427889	2814562.28530823	4274684.09353198	3429378.67649465	3989300.99513616	5383224.86615027	4337896.6961569	2460129.75344034	3129882.42171053	3448903.12833368	2131604.92799475	2341455.19939742	1930171.00171065
BGI0788	Perillartine	30950-27-7	90398.5405553474	90261.1775902818	103619.630699367	107295.383618856	109463.250458088	140734.25791905	133446.229473426	98014.9271126081	132378.309066234	104176.242930077	105029.118253495	118579.128929254	118436.348248964	112759.568304267	138745.169902044	249390.679672497	209918.889811	231880.363764963
BGI0794	Monocrotaline	315-22-0	186589.017550956	155112.196108342	148706.113122473	226521.084261035	196189.362724846	227946.371435359	261979.538589987	234477.188075491	314643.345453397	245364.978558181	255782.827246647	250521.208561089	260984.306904694	291250.832318551	261823.792909165	369082.970924196	353556.800295614	278901.12799141
BGI0796	Allopurinol	315-30-0	5513049.5398662	5341498.28046067	6797628.68994528	5942399.33628826	6137131.86005167	5112749.41518838	3141879.83486452	3141169.54563265	2682227.98186009	7824072.5561923	7481829.14375307	7654660.75014289	9046458.47358001	7537212.71552018	7916711.59994215	2663595.12283726	3079118.00210044	2520073.87390591
BGI0797	Emetine hydrochloride	316-42-7	136617.279633856	124996.85256362	141886.825742322	71544.1605442992	85731.4602338643	103678.467197528	141200.061002071	160303.887440792	32127.8015769798	117420.044966745	129556.426012303	127806.189112483	156549.097726378	122089.753967023	99153.0156346331	18969.0950732461	16121.1165964178	6842.00445920355
BGI0799	3-Deoxyaconitine	3175-95-9	24034.0827337044	12005.873816674	11073.8892196513	318477.488849903	105289.576432922	113485.343649289	232645.387700462	137333.720895335	211770.699911498	9034.6217581133	8662.55785595234	39023.9997558191	58548.4949149662	92496.9122130599	37563.8779892516	18130.7877740753	30998.7544529456	29777.5564580108
BGI0800	L-(+)-Selenomethionine	3211-76-5	1607562.70360343	1917029.91550859	1433675.05436586	4129724.13025843	3311371.44070857	3459553.67779179	5708121.14829147	6562819.83218126	7318724.43697052	2889356.14433307	2662191.19039771	2264719.8138872	2646097.35342248	2750005.14539599	2939089.09134451	21011355.1997966	10282751.5025562	12148715.6833475
BGI0801	Medicarpin	32383-76-9	892796.629710288	1023134.71013315	670754.236358628	774523.093825397	1808887.4367787	691672.491581763	640444.291181926	636111.284444519	323540.987013553	448357.154726584	380592.820171211	189604.481966558	845076.196943996	381959.70336257	431068.60113787	226373.593873803	673027.354587669	199717.007982516
BGI0807	4-amino-butyricacimethylester	3251-07-8	23598399.8396766	23073364.476201	21242685.7269822	33590540.5606842	27474617.0575282	12388318.2553009	19534012.9096372	22888323.2302832	22055552.3431068	20024161.6387205	15339824.0990843	17561582.8404915	12780094.8571163	14053765.6901129	14518467.02733	37451168.0566589	33610293.9132167	28875181.7008766
BGI0808	Oleuropein	32619-42-4	58666.4108350909	64498.2960611398	103844.145488795	43380.9845941347	36515.0471095038	34012.310519705	19190.1438364721	35946.7496021323	24239.35264549	16015.0395128804	19102.9523490081	15211.7495474554	16936.7768633054	15553.5683221951	19680.8227248472	5267.17280209599	11418.6294654833	4737.68536778555
BGI0810	L-Norleucine	327-57-1	4205136.2128746	4544133.39521171	4208174.78951769	4233315.87150466	4810970.86173083	3983029.38586486	3808864.50151817	3841231.98351312	3668042.81752593	2631070.02880101	4584100.97343872	3360376.18277171	4155167.85728455	3690940.62785621	4221302.94589583	5167594.14419357	6275550.50458061	3974500.89021471
BGI0819	8-Desoxygartanin	33390-41-9	597850.346097495	570714.086115056	523156.723233748	867981.216640977	919652.877295652	897833.395028081	908784.210573716	752023.236352951	881211.35866146	596401.31173378	563686.549793254	577016.494653737	607470.643952635	684514.518916263	527452.491193736	1391325.99240598	1371945.53117834	1419036.81183098
BGI0821	Alnustone	33457-62-4	39302977.4576238	38896974.7275485	43824880.7202994	36150386.1356957	36453398.9261515	30226084.514377	24178891.8735529	43402863.5230424	58574747.673334	44841389.7267356	47895524.6402231	45439048.8494342	43118845.8540425	34830861.6479947	44499608.4826713	43997425.542365	38246735.8677509	42603026.9264161
BGI0823	Fucoxanthin	3351-86-8	154180.908103009	134244.170561552	156887.39478538	232223.044803068	225133.644869829	257920.273353412	360053.330690905	322642.478206016	246608.77863533	184582.826234641	172258.694468884	157431.796033501	198474.596288158	236974.114814816	148172.87988777	472701.963777639	393130.977709192	332146.674961286
BGI0825	Acesulfame	33665-90-6	782598.39758155	433471.774669684	357667.89670234	1673945.04603833	1292971.2726238	2062461.55531642	1948148.20758234	2566315.28068112	1720178.75120838	2416910.5407748	3187930.69632198	2313765.77763993	2206578.25398843	2089774.74575914	2485060.20142013	2941616.48490313	3615045.4640255	2439051.65406212
BGI0836	D-Proline	344-25-2	39272286.7935416	50059788.6310581	31581856.353607	41474096.4333764	24712456.4005955	30636020.0326511	38289032.8532514	26724701.8822529	31673272.6751112	28884470.6216518	28853122.2812081	25526058.8462004	48158308.260217	39385263.2162844	43088971.0189902	31171997.5732009	43686370.088514	30994046.1985526
BGI0848	Methyl p-tert-butylphenylacetate	3549-23-3	1702848.77217739	1645760.55746689	2093419.68167277	2093419.04483394	2517053.92077888	2780351.46866831	2421532.58473847	2305030.00095587	2925799.26696132	1960579.78003711	3587050.13718511	2877417.32935095	2868261.32526989	2881544.57744897	2526334.36544476	5330740.61106256	4387978.61663445	4632974.72110284
BGI0853	Cytidine 5-triphosphate	36051-68-0	90598.2041545151	119123.690898867	86537.8747700719	56127.7119232506	42097.4281303771	31155.4996695012	77019.8219927426	57628.2058680143	62255.9474541477	128937.152883619	105924.874405267	98994.4122864331	307012.117102125	155600.860907335	221419.321541767	189671.811296407	183617.533217202	173218.865805571
BGI0855	Tetrahydrocurcumin	36062-04-1	24881.8069979669	23174.86369075	16481.8076953033	3882.4183519958	9913.39593190863	25914.3246270424	4580.02409442768	9858.39048586848	7676.91510539404	23321.9981870473	30740.944488816	44892.1430721743	15507.9172920585	10841.2216689138	21813.7842302661	22364.4310292484	6509.17861522204	3961.07123090446
BGI0858	5-Aminoimidazole-4-carboxamide	360-97-4	235166.494402682	237320.653455732	293522.810287004	297185.269706877	285555.305410078	294694.135621209	284993.570467561	270729.337698594	289569.976628977	276449.348571081	325125.2939269	222589.00575445	219651.621856998	295794.80328459	197416.206837558	464565.789511029	437070.053891852	385565.179664704
BGI0859	Jatrorrhizine	3621-38-3	323388.194107783	519318.930192943	469440.861165514	197372.654024562	300142.921811088	303868.838031682	209953.450141707	375311.337873612	439063.796051453	735168.605944733	1077500.87458249	394925.746354683	343183.218053835	231136.3667939	375010.668528957	157613.255905743	75032.8303756244	116047.856549931
BGI0862	Vitexin	3681-93-4	15873599.6229003	26301919.641219	12589024.9471176	2535679.03540019	29984517.0286718	13939663.73049	9532039.63123493	8654056.20189594	14024550.5458633	13644692.544455	8280129.56597832	14604588.4673256	4785670.83304371	4807220.37842142	4961240.2771202	13153424.3127109	9295597.32905253	20710350.7126204
BGI0864	Oroxylin A-7-O-β-D-glucuronide	36948-76-2	271863.141071734	333476.621918031	5575.60587024588	14725.181500816	27923.8666921815	5358.56504708151	4500.48250959735	24974.7189124044	435863.245193076	53949.0171199565	183129.872454776	19713.2161315004	19316.4545574969	11244.2370235397	12775.6240805933	33206.9215539118	8745.06535352348	39013.838561922
BGI0873	Flavokawain A	37951-13-6	172903.600685974	143152.076383957	172866.140296902	149456.718753729	195536.076005739	213697.919070988	226670.930884318	235493.567126175	268381.338381713	177726.435891397	174240.689269259	192014.096409312	213356.00551471	245098.513297963	219570.218056418	487906.331779038	377910.662219025	469078.330004291
BGI0875	Sulindac	38194-50-2	1809354.07375372	2974108.33887218	3061912.20309916	2495973.88358189	4854658.26091841	1776762.18824614	989139.86915496	1300254.20584575	797848.301622189	2993987.80041483	4516671.14639333	3490661.71473165	5179998.16833748	3170067.72363419	3540542.96573498	558527.022931559	794817.02129187	574167.109771116
BGI0879	Aloenin	38412-46-3	25065.3959853372	51144.7562534034	42485.464613628	22076.8470524847	20030.1388566659	20803.0483601908	77970.3930312088	71031.7653871297	54101.9795013604	28266.6222573661	34377.6949283413	16428.0121496061	20966.4346224518	29676.4864502059	26102.858781748	45270.5080988286	45788.1782651702	64238.5370340687
BGI0882	4'-O-Glucosylvitexin	38950-94-6	846463.676284798	2088977.12190158	904887.761060306	1149814.59571936	1263441.79279804	1254653.78506298	9654810.59442823	1377848.18123763	1935708.58348779	20350425.4343728	2886681.16233138	2592825.82612864	3528551.33744099	1806690.67741923	1974679.45497953	3163787.05861944	4078820.62340623	1961484.82980188
BGI0883	Isovitexin	38953-85-4	3718531.48676927	11531720.8307112	5145582.72596957	671457.748518424	11148279.8938603	4861718.58800791	3497478.83680493	3141835.7845319	5510583.97148264	4717011.48399894	3477037.21534782	5624574.02974365	2201057.61232885	1680078.6783813	1469797.70273625	4787243.78726431	2542895.36241174	9206455.37319562
BGI0892	Methyl vanillate	3943-74-6	779402.087930468	1079585.27730692	1091958.88687258	1143404.48365904	937194.085764735	578042.815959578	660599.735979981	859686.469860568	582292.027614518	1192891.76816959	1319158.69206402	1591839.71231849	991454.804914535	671878.73830977	1089574.91779622	1115951.6143464	1019281.04986933	1081486.05552856
BGI0893	Ethyl 3,4-dihydroxybenzoate	3943-89-3	2660399.86043298	1537206.06188682	2113670.72935988	2757096.0654502	2390031.05940891	1616815.42030822	2836630.65612171	3333261.29576579	2721417.92836037	3580949.46337475	3414136.96439378	3216935.88920324	2667508.13494181	3123945.82086678	4326927.32043483	5406169.12855188	4220210.77218505	4317279.37879662
BGI0894	Methyl 4-hydroxycinnamate	3943-97-3	561701.082261755	790708.080767179	1054735.08006265	784207.785907851	637738.495191919	659410.44678672	572443.110116118	589542.644304091	258077.878268963	451824.108464307	436876.979068608	623948.691623704	561722.919713902	342791.173330904	362845.037214897	100949.041523892	114362.72274344	84086.2847899491
BGI0896	L-Alanyl-L-glutamine	39537-23-0	145982.010054138	138922.734471265	173567.632564286	140293.456611106	114721.748485827	115009.489283079	154539.47937658	125943.467246952	184854.122279482	151810.520668049	154603.409095803	156021.29001823	132613.330759847	151240.473755129	160926.359016443	266935.800703316	255905.549675852	192384.956611613
BGI0901	Capsaicin	404-86-4	497846.801977105	396871.828408709	447542.750624829	440238.828799487	348878.111056445	356570.214615216	242763.862886779	244379.346080288	182245.205090967	380149.830102269	306858.510897321	446644.300247937	481328.772975311	394561.808831615	382225.896500096	270656.507072238	207398.003852642	214881.331620349
BGI0902	4'-Demethylpodophyllotoxin	40505-27-9	143881.312101879	65294.4172669711	113516.913366951	16449.3765018558	11425.1566072498	9245.90618376841	9245.48174293237	5342.55514393011	5220.03785438532	379712.827269482	500262.716181248	274019.680948259	120314.819490751	89220.6472277449	230217.913575211	7328.49006512556	8047.83511874208	3306.5449059348
BGI0903	trans-Nerolidol	40716-66-3	1479079.17753906	1316430.92009543	1409605.39206519	1884398.1425535	1437944.79681497	1724773.81160872	1734874.63277013	1177392.94454293	780480.49310878	1477536.6155427	1880338.68756562	1709603.01891264	1498630.45769485	1678132.03817782	1603542.13985919	2391373.00989579	2449313.83279743	2524518.2093923
BGI0904	Phosphoserine	407-41-0	1393991.18110225	1232868.97350887	1144239.15852376	1846659.52650828	1525804.49955769	2583548.08813147	2761576.78786761	2385648.7982115	2650036.27943981	2699738.58036193	2096685.77696803	2710046.24728612	2836482.09850512	4024059.4326761	2949303.95371213	9588662.2408703	9187384.14305138	9830193.52593089
BGI0917	246TRIHYDROXYCHALCONE	4197-97-1	380309.240514556	328245.6813305	365053.594837562	461435.700753515	420002.632324368	448627.071355094	484229.528549538	450358.043663826	484532.551275278	448089.720620488	428159.718546898	437103.462243516	433785.760918615	451679.187123347	422254.910273572	863035.450552733	847977.857952077	740504.970844234
BGI0918	Acetylresveratrol	42206-94-0	4432558.12851973	4791796.13730996	4329983.84454731	3923819.88921835	2622221.12096723	3285789.52898189	1152292.42557533	2184274.4436193	1253191.3883736	4996357.0664219	4996495.5790811	5369184.78241375	4830312.9548139	4277599.54252608	3641563.20345199	1009243.51651382	997785.662266131	798203.331620769
BGI0922	Homoorientin	4261-42-1	7970855.14559122	17190905.5798946	12156469.7231829	1630883.87180729	24186590.0356231	9210775.78156533	7079005.63291903	5038702.54790607	10440758.7867508	10350027.4157994	8030603.35612763	8444762.26898914	2964973.1114894	3585768.82842543	2292365.90228522	9572569.80303599	2647286.50530105	16375760.2994932
BGI0928	Dacarbazine	4342-03-4	13266347.5052627	13005485.932015	15501404.7108775	10647579.507343	9237298.46483947	10645513.5314248	5843862.29978648	11385427.549962	10997892.6116627	18499874.440747	20943659.9320661	13610603.0853483	15870989.772044	10506889.472851	15649681.5008575	4573664.90639269	4299425.28754543	7290373.64411236
BGI0929	L-5-Hydroxytryptophan	4350-09-8	522518.792989506	589523.177508834	687410.252624981	927659.618154502	769318.721519256	914020.706895032	1253429.05968965	1101872.57693675	1425906.55390348	845125.689008755	838325.190559686	1388532.60270641	1079100.65089202	1282198.23906887	957988.606896794	3673282.67426754	3515299.12985354	2926056.54444875
BGI0934	Phosphonoacetic acid	4408-78-0	2167289.14671071	2283990.21405641	2324758.41646455	3162254.08109777	3190679.9397811	3017285.87316253	4050952.75193133	3510391.36270594	4597833.13969803	2440032.93234642	2277914.73178775	2506943.34228783	2673402.57553123	3475217.69736093	2038175.07166751	9606107.83683364	9103806.42534584	8450918.34050979
BGI0950	4-Guanidinobutyric acid	463-00-3	1365766.70088262	891374.570836602	1126373.92982306	1482764.99329919	1081161.91645733	1066262.07190657	1199170.89689175	951039.007980655	1464021.20345444	2588446.26469573	2346116.25715365	2526489.21024803	1586113.09568889	1815864.43663707	2257973.7853642	1989377.86473292	2537090.19972701	1906048.48487382
BGI0956	Gamabufotalin	465-11-2	903873.729303092	3340604.44135641	795548.127012016	4293356.79097635	9406160.20001859	2647785.43820207	4473630.84175043	3072026.59184018	539805.678990909	1017716.61489179	341806.676482843	204173.734070617	1913348.26137271	361954.499128631	659992.041614464	650800.158092115	808023.681578423	2502835.75312963
BGI0961	Neoline/Bullatine B	466-26-2	199345.491060488	108819.037422763	80002.7243640945	713114.538111519	612320.121085832	729167.051500892	837540.482432479	959647.592648218	907625.543456497	49921.0331379233	63157.158116441	116121.700723271	237525.528431733	325173.644971541	171105.990778737	847463.605379095	732632.905753799	590715.095277279
BGI0965	Jervine	469-59-0	140275.522866063	146942.179010673	179761.818601256	221252.158869033	164741.428238047	165275.504377268	248649.940164223	229491.581363715	173439.007841051	344393.11494591	352148.410810873	318227.489534211	305447.426370457	268069.302216886	270852.893760325	290557.69268132	348455.653541386	283196.245041017
BGI0967	Cafestol	469-83-0	4732735.42922428	9295956.26182011	3289314.01050453	5821075.99748813	15520062.6565342	7990658.71319024	5714488.40305739	4925765.81467327	3116548.79290455	1483014.16989691	2968542.72480346	1631312.96222465	6206525.84241831	3292845.10218202	4127216.09130734	762959.167312909	5949248.45112684	788090.391200772
BGI0972	Steviol	471-80-7	2038757.39681094	1831219.36325916	924799.707571691	6349975.79365676	2941229.30700627	943021.811315761	1385170.54606103	1893270.04592974	1375190.21735833	624375.306817085	1307699.46042124	567359.110601443	1678399.31317004	1073514.49859509	869233.652777488	553707.71293313	12609181.4752153	519966.903938655
BGI0973	Stachydrine	471-87-4	5562981.51426991	7206870.99388221	7345029.28405076	8392997.88990615	6110215.52710233	7978018.11900394	6054665.17549459	6412259.56706559	6284259.02477999	6371333.67124094	7269035.77395823	7792012.75786013	9253496.75070306	8140622.29533379	9220335.59664556	6097232.91827106	7371033.22091259	5809802.87941396
BGI0984	Aristolochic acid B	475-80-9	207612.071685348	207992.280298385	153292.363364615	353065.674858665	327605.807311336	338669.201123403	284504.537020086	271942.184278692	236899.155669796	110893.102435358	73359.2052801268	147612.04441024	205628.37073698	187918.12991036	131183.675409969	42688.5981751268	63919.5572173446	57681.4041359918
BGI0988	Ellagic acid	476-66-4	614029.865887673	805178.020426771	780783.251918026	806551.803729506	643876.629985103	747983.12970087	1184184.67311279	809037.724344428	991216.660402028	803116.248176172	984368.60929783	668169.44977053	1099023.60737511	772074.221461466	663399.344444027	1933946.23003295	1768089.35778527	2253805.44311922
BGI1000	Indirubin	479-41-4	46291328.6412567	45241077.4409859	49135719.3736412	59797958.9429295	80669684.3195692	47627861.4096449	25641730.3582238	35504791.0316567	22334391.3850162	63509278.6756732	68039105.3365936	67904014.7909576	116390743.608486	65893110.4204608	65523695.674748	16816861.6610722	19530966.0148504	17692826.6577532
BGI1004	Astragalin	480-10-4	35276.1586054821	19472.9416782639	16540.4982834111	51267.9848840295	39058.2647033218	44515.8292939808	52070.2782176303	34285.5291058948	24584.1968515733	14396.869378169	17062.3475496075	28990.0823180928	46676.4303123074	38460.2658504901	26668.5616444405	5546.60856848625	9527.11678475032	15962.9814074206
BGI1007	Taxifolin	480-18-2	24675.3751412004	18733.3891683538	11042.2149340058	7403.31194570906	8433.83953145299	7275.29364715089	11844.8221755975	7649.58969725292	14327.0097632813	46728.296255364	231361.017486085	8015.77818141404	150261.905021946	125157.450359108	283221.855996563	5475.79265508598	7465.96171112645	7913.66414153729
BGI1011	Linarin	480-36-4	236894.092154802	166695.468490781	218810.623222346	140193.143422682	74024.7462519009	19477.1186358456	54455.5437676656	51336.3818690914	19312.3772793416	370778.977783231	573018.238471413	683393.152758793	356772.651824293	512765.88645498	181003.777698409	18900.1931034513	14002.283109211	17772.254953386
BGI1012	Pinocembrin	480-39-7	354428.269488551	289693.283167659	320837.223673071	394614.205664253	343406.144692322	384055.833320528	441539.265372639	412059.51937791	406065.620919183	399668.643990668	372306.343142338	334807.908054112	358205.723214468	400083.445078417	345880.997455187	737080.735824123	724172.839620332	605842.114305917
BGI1013	Chrysin	480-40-0	297844.789929523	312300.796114024	321634.670394029	367321.072813691	342408.73229301	348780.1369314	339464.826153218	344744.102653616	373745.015073627	331221.985220681	346912.584231271	340938.030948162	360566.447723485	359371.290197901	349268.168510276	680875.867907571	647119.568345378	588705.733372903
BGI1014	Naringenin	480-41-1	924773.262736305	220475.66046004	39626.3945358027	36000.5162457897	132452.502115665	102895.225691275	13168.551266354	444093.452787792	12932.208597462	54078.8583163944	19242.639513352	19306.7991440496	19769.2250922324	8968.44950887295	16489.9364708698	27019.1418776123	11476.3078790662	9170.15120579251
BGI1015	Isosakuranetin	480-43-3	1609894.36834625	1227476.64575944	971137.324277794	1592154.04227645	3679080.7714738	1217208.29801464	546272.946712067	984334.418547223	661567.634159958	1003545.51416115	700881.8123452	390834.681238358	2559034.84436649	644861.501423241	878623.112391715	340364.247124977	947255.979119662	529854.321039427
BGI1023	Isopimpinellin	482-27-9	122332.025939171	10609.1261629742	7204.96838771624	17549.8419748697	4279.4880712184	3737.23588487423	1152674.42158149	2159062.40749314	1736358.88542735	10652.7918928247	342647.729968857	11094.7853093811	2448.1197517678	2503.90941351164	4812.50068778101	13148.7925691858	12036.127775606	18509.8688170176
BGI1024	Isoquercitrin	482-35-9	794969.926440145	3299955.67387414	1120840.24580146	180232.010402474	4310703.21480388	1098359.57825251	309371.593225745	105965.053773173	547029.779499816	74999.7633334927	21928.9311353489	71480.5799080515	19272.2304587553	19111.1836494188	9532.39521298603	19832.2836392873	121967.791216737	15103.2797318776
BGI1026	Kaempferitrin	482-38-2	71765.5273855676	223979.592036802	120227.203940615	22133.459445952	220434.581102959	166077.027933421	265658.091389671	381185.911525412	91411.2580790102	402682.122505011	225657.287747597	236004.750820596	62408.6269622698	31502.5479357213	28312.3210301645	48099.3167476287	87983.3306489121	144231.488796876
BGI1027	Imperatorin	482-44-0	691266.683509754	1349517.78396118	512479.694181302	788530.191809075	2431471.52033163	1052465.85972394	759279.418918434	767927.380120208	437524.667118871	232296.55903312	410103.931513811	262010.457417114	888720.117628307	446332.444332326	566604.766188911	243172.276898511	789787.124342656	86756.9556755118
BGI1028	Isoimperatorin	482-45-1	448476.592954107	847101.247352442	292337.819365208	693057.859625921	1578141.96697953	696801.087685363	513188.557397023	567068.509639828	276977.103544211	139657.77226712	234776.026762631	143269.95703696	507607.364220416	256607.806242066	306907.895252822	196326.593212427	400456.136234219	67204.253465084
BGI1034	Osthole	484-12-8	26156677.6913607	26373490.6880554	29474676.0580145	23737940.0920061	18873909.6955726	15614578.5431681	7298420.60367605	10611227.7980735	7376025.86559158	34765898.9242701	27958520.7464176	35642016.732668	35069520.7702464	27231864.8319093	27733119.8126878	6191580.76829989	6974380.46712698	6971090.27666719
BGI1036	Dictamnine	484-29-7	10445473.1031919	11354328.0554432	12817267.9862858	8423846.67834641	9630019.47572509	8429929.22384901	13133880.9553167	15306799.8058571	20598130.5543311	9151979.78937428	12282932.66175	18646184.2688693	6917659.87973075	8174630.92527254	8242612.81782156	24059283.596206	21354760.8451892	24583527.1972689
BGI1046	Ononin	486-62-4	12531.4289443688	18051.2372469519	10717.087707821	39033.7486957756	8706.19568477069	46782.8034816131	36487.9835498819	25500.9017510838	9635.80647413551	99189.9534011995	55046.5110846444	46545.7023838615	15784.8443865596	17719.6400664651	18455.8042481625	26253.5644354472	189454.927956576	57023.4864829135
BGI1051	Caulophylline	486-86-2	817363.552738315	1011286.06401543	407370.44045996	943249.876755495	791130.216838162	739478.127644638	1015013.47010693	658027.140089554	900064.310912249	662528.270322631	616744.228244304	839052.8511926	502288.889869371	689627.708334658	1083529.34592197	1694444.89696963	1408998.82263356	1554537.32641213
BGI1052	Harmol	487-03-6	151298.476398076	177827.023198439	144983.452962489	157818.468588841	143706.516004952	210885.370025806	286015.827131862	551731.398395584	111302.048164083	135997.994663045	139604.133511889	130388.132326876	64831.475800471	51411.0719363408	92626.2943504725	37631.9591696262	44414.0748827543	37596.2634125058
BGI1055	Lumazine	487-21-8	114452.928061849	95035.4091475083	138320.673817293	119364.748626134	98900.2482956312	134381.726685286	87644.0245394007	50923.9945796273	79837.4932710073	105897.123264955	109750.15367499	102160.081860254	114812.078061616	124877.186311956	136928.277255852	105772.179409532	111651.837305044	64079.1446129621
BGI1057	(+)-Pinoresinol	487-36-5	1330112.3658838	624310.429822571	957865.798592327	130236.314571631	98713.4635012951	75552.9767457067	70715.4148987834	64220.5668302496	44621.518180764	3060480.05848919	4093791.2119253	2166124.84574774	930963.608519134	697001.477141129	1891171.84787663	52340.6157772235	63237.5947979234	31047.6088347006
BGI1070	Dehydroascorbic acid	490-83-5	1786959.60142335	1774454.34068747	2224062.13601093	3086904.97179254	1289200.61209578	1925213.39564941	1039406.22278823	1540575.81661555	1380647.12902839	2735357.70260863	2228057.15928349	1573815.9158211	1631606.00488249	1478667.68130164	1978088.77098654	992086.926034901	1435318.83989058	1433054.86656809
BGI1072	Baicalein	491-67-8	3390297.22022067	3537182.32346753	3033888.84467262	1438394.7816192	1458385.31014589	2221243.08312649	1234125.98644262	2296865.89975831	2005139.05321035	4650776.001425	5314659.95879042	2241493.28227839	2527057.66211211	1584769.34904391	4167730.28084562	925244.359559465	911683.665754379	883454.53761604
BGI1076	Iridin	491-74-7	45724.6562737886	91224.5092061152	72670.1272371596	23526.9188851564	21939.3922963086	24697.1249889462	16733.192660602	28688.1497406449	14841.5217257123	95463.3172706007	130758.907825641	61909.858301611	81412.3539643795	57911.4597586635	54942.6323031063	3929.32622191245	11727.3786205447	16865.0746843218
BGI1083	Methysticin	495-85-2	2299649.19231485	1973387.31071261	2384728.08675449	2828135.68045272	2557291.78206515	2725344.62937104	2996638.86495409	2728075.16758495	3043711.7471909	2549305.92671877	2445953.50632681	2592542.92802953	2518108.59984532	2704579.55756743	2587134.3375308	5129175.55420212	4960696.42430576	4617059.21828894
BGI1087	Arbutin	497-76-7	66053.9640042934	65773.5873971266	64110.6173397796	121736.50995245	109387.800442642	138173.808719861	175253.679258196	148676.316578662	162476.707999107	74956.1599466292	58792.6668556838	94928.2501717901	92924.3080487139	136686.296608826	96185.5920773065	416571.739661698	355680.723054607	395466.16207791
BGI1094	Rhapontigenin	500-65-2	39389.5671612154	7910.46661050119	75388.5262228534	29784.0781631236	25071.4880594622	35034.1808878143	72671.5486886848	141426.47022096	178184.196325399	10565.5851190978	83610.0941096672	29971.2605843651	20439.9572564802	28315.3591204315	40542.3740225384	29562.7729292059	19079.6799284343	13294.0061859122
BGI1095	phenylacetylglycine	500-98-1	66787.4739215745	56432.2655368555	61307.4430601523	140604.328175234	114058.340423185	251534.064659306	171348.285642514	182516.389603013	181451.953243108	98991.3157499325	82142.8904673983	144042.946209171	78135.5588385725	154249.510230369	104054.096130096	708208.896536472	461059.184670548	466945.184623949
BGI1099	Corticosterone	50-22-6	117820.982249503	76722.1257356276	77528.4036971984	117711.070816957	132389.933810173	127448.980920477	91791.970889071	111755.982833242	126704.354876684	131720.017929661	162451.287965302	172125.56314597	164232.508405367	179042.015455781	142857.084838163	215309.085890911	182280.751161222	200839.53758648
BGI1102	Estriol	50-27-1	38631.5223101383	35724.7952593714	15307.0643365096	24733.6567459072	80613.7408934823	28561.3730099696	18249.3927467504	23201.6480900151	21719.6762898591	15326.1060004374	13567.2379410602	9262.92050565045	60881.8426009522	20194.2195215538	15192.4436060822	15931.666571456	25039.2171906899	16559.8551545432
BGI1103	Estradiol	50-28-2	30711117.7566893	29392535.3688037	32836094.7165978	31175628.6721483	34473134.140264	39592207.6850106	37932517.6500931	40279278.7939039	44453137.2551918	31151817.6696282	31795580.6259454	33489158.2139763	39486851.1907807	43376514.3747276	41105616.7823903	82709426.9164129	64201645.3739392	74998508.9439157
BGI1105	3-Methylbutanoic acid	503-74-2	225361.827238471	203715.520508229	262890.049681253	287348.618041959	286531.55500018	281571.472645433	299826.603046106	249996.177676173	327913.787824877	253701.946126479	284462.653436403	285344.569993183	280260.749182377	305396.562636447	307908.444444133	680820.363543014	517309.209305297	546860.135840258
BGI1108	Imipramine	50-49-7	34363.2898618301	32392.2335555469	33182.5406002152	123045.547401396	68899.6659344022	115909.158580802	155982.029847144	161295.951203182	175361.541833433	53344.3834887829	77355.4303803412	66271.8680762366	87845.9073765521	107779.99314091	92758.1574732709	269691.87949511	237290.689903939	255163.526894907
BGI1116	Linoelaidic acid	506-21-8	1922748.61553354	2847575.81259281	2436084.21454214	4445662.00700138	4335031.24417456	4409441.84216483	5409426.7853356	3439265.25400023	2904420.02792284	2847923.23717124	3538984.07698439	3992838.71261046	3850494.35264207	4815362.15762067	3270536.61309124	8619245.97684152	8305418.43168362	6750781.12440894
BGI1126	Thymidine	50-89-5	188127.104090307	193050.657541921	204886.979891236	342412.612887955	273863.313382348	454916.096520784	404877.46872998	479264.058387584	471472.540991217	419345.399035929	332433.960805366	369762.757335086	322447.380517679	355710.476868819	569682.914505839	1275367.80512844	685411.249268701	1274676.45256597
BGI1133	Isocorynoxeine	51014-29-0	8547359.25325397	4361613.66592958	6937515.37770876	986678.534944128	1071233.79857119	629440.393721278	569073.885701886	441590.923316587	535745.771964018	24552268.7163646	34234346.592725	18245044.7255349	9022183.65518979	5494029.15186321	15333483.7982741	544279.626732866	813425.095368068	418908.717628961
BGI1138	Raffinose	512-69-6	1162888.17935551	1392202.19260403	1524187.12038781	1054761.39388784	1206788.0324194	1279511.59964842	1009040.97728053	1914249.27666969	1464922.4256927	1793824.92524472	2301921.38738855	1704837.58051077	1442791.21530518	1663685.40421241	1519982.19014265	2632885.89768841	2164200.95233756	2984253.43045725
BGI1140	L-Hydroxyproline	51-35-4	5750244.81948415	4655067.10359082	4902927.88683261	3549621.90039821	4997532.06638704	5591054.02681051	4296932.64803192	4945682.95362055	6204009.48124357	3621241.89972906	5139915.22352955	4018795.60932368	4010039.10658082	4762926.70972904	3687515.99186416	6555027.17530614	7422445.04450209	3681442.66303374
BGI1146	(±)-α-Bisabolol	515-69-5	1479079.17753906	1316430.92009543	1409605.39206519	1884398.1425535	1437944.79681497	1724773.81160872	1734874.63277013	1177392.94454293	780480.49310878	1477536.6155427	1880338.68756562	1709603.01891264	1498630.45769485	1678132.03817782	1603542.13985919	2391373.00989579	2449313.83279743	2524518.2093923
BGI1147	2-Methylmalonic acid	516-05-2	41219091.4886461	41088236.3706014	43388856.2304899	40253628.5774099	36482235.5540061	41960067.9972714	31856915.3618804	30275914.7235581	21706107.276306	45209382.9325803	53414765.7311116	47126516.0882118	53321640.2610573	46196140.1510615	56747699.544973	26828895.8832343	32005222.4128799	20416336.1309128
BGI1150	Tyramine	51-67-2	548794.015020647	615815.974615943	667313.849979544	520422.835146808	415505.075306067	428471.592446634	288975.55968345	300000.08174676	252043.655531844	691981.873666836	789853.744532373	660636.789821748	522600.386648554	623853.647129141	686897.151608963	228873.204222472	211209.868420899	174134.524394907
BGI1152	Hematoxylin	517-28-2	1714589.16101488	1321495.48216555	1557675.22468484	709888.624883767	668790.777158695	780871.575258285	411644.395409804	520167.23635554	683723.59896614	1574625.85466124	1281507.62869011	810721.204238981	578973.477087326	488820.691139563	1081702.38738854	219533.159428057	370381.932822529	256799.842707331
BGI1154	Evodiamine	518-17-2	896793.28582244	893247.161050109	956601.621956417	1117232.67347908	1030942.57020082	1204576.36374671	1057779.34688916	1081037.29270349	1164470.57614525	1079418.31419607	1136449.83476891	1095857.5851381	1187477.069632	1446718.66622104	1240582.3515298	2101351.22142399	1724364.03101766	1858980.24205385
BGI1156	Acetylcholine	51-84-3	4945106.43203386	4760888.83202235	3501241.99777544	6734847.7016452	5818621.46009015	4806450.02673311	6534482.60107323	5953685.87379303	6518723.33797233	12361099.9178245	10928199.6539442	10516421.0642763	9456146.31250337	9916641.44030595	10376785.2494751	15305967.7837489	15151654.4280687	16994145.2408089
BGI1159	Matrine	519-02-8	530420.733736225	524679.646024058	481145.441308166	338247.132568623	317744.858341384	276034.898165112	94343.1935728882	219494.107428805	167181.132152383	530329.584101624	572869.759807215	362126.500899306	393205.938504258	298833.169718253	383923.005088173	77457.2977110554	134271.95397311	146983.551557046
BGI1161	Schaftoside	51938-32-0	61562893.442799	87313535.9140674	61189037.1276363	28558527.1101437	132340666.790331	73574797.3648567	90807155.7253431	75963053.6900803	40197147.1854193	46618737.4165667	33441927.683902	53955297.6750518	29397015.6614993	20525656.7420908	23787996.6280779	48774245.9927543	41397347.9599112	90611322.1588057
BGI1163	Isoschaftoside	52012-29-0	11102300.3539418	16024783.5081097	10153704.6418175	6152387.61525706	24674105.7098175	12085850.3996195	19690154.022654	14624169.4844603	6852961.10580653	9151020.51486329	6390267.73040439	8331549.23886233	5858185.25208742	4010818.58589029	4042981.72714596	9282542.27273337	7919176.63154973	14700774.8683101
BGI1164	Pectolinarigenin	520-12-7	175072.827246423	233110.445072543	215957.142724341	224261.554521769	307969.480730414	169152.261169275	145464.864741801	271751.552418469	163748.114433037	78660.50990172	163841.321775521	93304.5744621213	130764.342250554	71836.6722410087	146196.946223241	39478.9147488495	77813.2691951055	27600.3238122568
BGI1165	Spironolactone	52-01-7	293345.590690652	252182.414523837	354652.31838956	328510.794092129	301186.340317379	373034.643870129	351881.169345745	317683.132005597	354602.305550633	272319.623353033	239113.16669051	325202.322245316	392307.768117911	374572.899019022	320050.924217549	569203.000362552	504038.084909445	521338.696158604
BGI1167	Hesperidin	520-26-3	185195.602517782	319753.721801633	331640.018271462	19580.9357404956	583505.576162531	261146.574054232	281219.764165056	132320.88106067	152957.685824795	169393.344179709	161631.724812264	111632.187580033	61021.8855803007	39636.7230716759	29119.6051865336	129457.231526515	35947.2230535718	190680.814237015
BGI1168	Diosmin	520-27-4	2741708.631033	5136488.33508695	2378571.16458299	373258.421728562	5180506.63494314	3404076.31626288	5192728.01240131	4727345.281303	1635365.80606941	2587488.92811304	1975239.02115421	2486340.59093625	1317630.69813802	662508.359741027	1051993.92779867	1241280.46951604	1333609.74323286	3521268.5407981
BGI1171	Tricin	520-32-1	19314.9151228693	18740.0443090504	13284.5680383803	9888.29805895886	31655.8820903457	27593.3865784084	100643.67268735	58570.6664422849	12414.3914189983	591412.115312446	29304.999512694	32182.6471337299	34964.4148289038	5006.73253226688	4078.69750823858	6170.55418385082	9689.97348192554	8420.66769378062
BGI1174	Apigenin	520-36-5	44462.3762315932	45131.8366340215	53795.9793789839	41766.041580488	38743.5829315831	41858.1965663746	42168.8238985663	44861.7069021985	62027.8875478881	49312.5236501397	50576.5218256415	49872.7434085817	49626.809471212	52707.021580731	45624.6404882582	96252.223916209	68593.2051414876	87304.655165059
BGI1175	Medroxyprogesterone	520-85-4	190934.238929452	175417.030373681	200324.951161646	212679.850658218	227764.274066908	261614.209646417	289798.471388238	275509.72337717	282841.658524982	272124.861558376	263656.103782391	241241.354014295	263036.515677251	329742.600716977	242042.311311953	584958.58412231	528534.446442885	542571.801446868
BGI1179	Luteolin 3',7-di-O-glucoside	52187-80-1	461100.239408261	772646.028916595	537289.9758081	340182.879145251	1052734.74295479	513501.406532744	800525.167635018	652899.532094142	290212.290278008	373473.667091394	272945.788627915	269388.718755468	177300.729583513	122062.596598113	116752.212878968	297845.989930732	108615.238472298	588049.511383879
BGI1186	Tetramethylcurcumin	52328-97-9	366505.379141594	254016.737678338	262246.316405339	882029.035819956	747359.086535876	886716.94647557	714004.545231987	756907.691465424	851512.890868549	516720.482579455	636931.465575282	738602.111367802	606079.690751738	706430.515626718	556713.018801581	652222.218190936	629363.099081492	840572.889346201
BGI1192	Isobutyrylshikonin	52438-12-7	783595.869545188	705063.907035167	688564.500857769	627656.640372769	554294.458597067	902826.319077157	382157.053319866	580570.302923651	610281.698718498	761333.544955279	1259806.29971764	590803.79250498	583688.608376967	482375.704349816	676792.007412219	326566.627673557	189970.640830964	352391.208105879
BGI1197	L-Abrine	526-31-8	204766.01936501	182070.507285111	137845.55953261	542619.859385425	337348.980647422	414958.270930884	486734.597474256	512740.374699059	398494.472726837	153918.017699784	259384.411686757	171721.138398654	231745.859908097	225523.48178756	300487.872373369	382214.538000933	336178.633567875	234099.988012075
BGI1199	D-(-)-Penicillamine	52-67-5	1008982.23171746	1103389.0517935	885221.756060993	953142.147613995	1124618.36498788	1033420.77479363	888379.339077551	743651.968899136	463034.324459613	516123.600661502	588435.598715041	508261.299249768	633736.599740957	505578.96034661	819461.866747783	766945.911842984	646286.624196283	456945.853695592
BGI1200	Mucic acid	526-99-8	188388.528040064	184664.348371613	136840.366761684	185826.705356885	189213.916784638	173651.569871045	189207.826424108	226578.609826108	296918.573608452	262973.96410196	241293.458654254	294449.107408135	226488.456931505	220961.043810662	298386.115118383	398576.841883607	412655.120707	373763.357846598
BGI1208	L-Cysteine	52-90-4	375372.642628356	280992.518599436	339353.63842278	295032.012355348	261640.410880077	257935.668763855	281712.725592029	293591.544364027	347081.837337455	346493.829228577	253422.797952558	323740.017986547	387728.46798869	345037.630887148	450168.62216917	457792.343091473	614846.799521822	532041.727669507
BGI1210	Myricetin	529-44-2	502242.785287592	405308.051134242	536332.294465642	507574.801429382	551279.218345641	610608.920110857	471452.793238089	589616.562780504	530048.681262239	522218.385180864	484281.723113659	528734.554992604	484655.056973519	566225.710301899	577909.764144248	1178587.33277714	1060471.91928716	1124265.96395514
BGI1212	Scutellarein	529-53-3	204297.317526286	232518.137550545	235247.714279091	239999.799905685	208427.90730349	263422.208160238	255934.378142882	235624.869682961	240834.566226121	205681.051691651	158155.175036741	209430.259665661	283641.786826647	376883.447965893	224343.461783977	562814.256607684	473103.794565798	451139.899973581
BGI1218	3-[(Carboxycarbonyl)amino]-L-alanine	5302-45-4	132113.850233986	123458.683170118	172695.658112398	62276.6124137101	52274.8991163472	109851.064571747	127778.15505811	123337.840953381	148118.849552853	115100.344785608	128578.615861896	117164.638433715	169044.511530347	142461.03953387	198650.284612755	185028.584109676	275422.906977945	382757.159990741
BGI1220	Sinapic acid	530-59-6	170242.829417406	202128.269452089	203574.360230221	183035.813678934	184916.026270628	189326.984340789	180664.471016407	196964.533907233	259158.683911671	143413.477322295	157871.893374785	168456.852938172	143700.944087208	129296.233381008	143147.988979298	272113.018155957	292373.574875599	267657.179647178
BGI1225	7-Methoxycoumarin	531-59-9	2743684.11621968	1531749.67840819	1695322.35413385	3113922.98827485	2864123.99183103	2242852.46610859	3277327.36989207	2997622.78227246	2563846.16095386	2650401.83260798	2557162.07214421	2692665.94435219	1831040.89588618	2412901.81140961	2436028.25810231	4309527.29124049	5063693.10672551	4624626.9669634
BGI1227	Esculin	531-75-9	18200.6907156499	17977.1988067021	19346.4673529484	76064.2132227164	56239.7054158269	60406.7795099175	134676.66905111	103639.539600747	124378.584528308	10053.0030824137	8381.22986063048	10022.9601169862	10985.4767183628	10290.4702274168	9869.60243540951	68942.162610574	51052.1817165734	79838.6463338636
BGI1231	D-Ribonolactone	5336-08-3	858694.763798215	815047.594079835	1262131.78129298	502899.809568844	534728.981420893	433754.142654656	514549.602293009	551233.421291326	439848.233989892	914018.071288903	868755.502053667	887688.413477618	981989.794829098	1097380.39439329	1041486.14811246	455937.731737828	678196.358299053	710469.673449966
BGI1232	Isovitexin 2''-O-arabinoside	53382-71-1	25234.6024253098	45723.3122634322	22435.641800022	12077.310606362	42939.3398880991	36515.0269297354	32027.7628301369	36764.7159003383	13262.7302007367	11968.6452119493	9540.73100801607	25970.8423941626	16507.1713326726	9509.42429756223	7422.58524821108	8457.7167923191	14297.4608728411	38671.3144229482
BGI1235	Trigonelline	535-83-1	3708449.3210435	3907055.90985529	4763818.15066409	8435790.90016813	7564878.02307145	9644033.42223322	7392540.88441243	9343904.27346992	11889477.9417123	8901578.13515129	7507447.57432707	9909395.45647565	10441348.6722196	12144022.5743326	7951465.08221496	27139670.5622196	21220200.4991482	24642582.0892889
BGI1236	Cynaroside	5373-11-5	1327468.51525923	3821378.46041979	1922088.81263303	292908.551000381	3646769.76242007	971256.994066984	378577.682002501	376938.516966238	288052.882469946	371905.883092614	94897.4030886398	181488.095658349	39235.1992216652	58595.8254551981	13245.7010145389	50510.8856904488	276471.29696601	35318.9865875466
BGI1244	Perillene	539-52-6	3027473.77321288	3184433.24598472	3258435.30838671	2814487.12762767	2505582.75806465	2264738.00426551	1296122.26885117	1907368.05008253	1349709.2052232	3707026.23408012	3229777.25879279	3993610.70566261	3784954.238307	3207103.85705903	3431584.76934325	1163683.45392179	1245639.98397538	1179868.48396052
BGI1245	Ginsenoside F1	53963-43-2	2571.93788758312	3721.05554198883	5457.29309739355	8623.95460485534	6638.68123711906	4828.38559997397	9652.02762095404	20719.5434609763	9630.2977807476	5948.47093233136	6211.68306337404	5154.92134818164	5346.90412880725	6585.11881332217	5733.52936992275	8894.09593435322	18820.1270673113	8379.97175647681
BGI1248	L(-)-Carnitine	541-15-1	278727.846341421	322617.096086347	282061.376866514	804837.54072732	759022.554777279	800907.739735818	907112.855297405	1074352.53364574	1352924.07868439	420819.193511914	440322.270177983	584856.95570331	621013.747714888	1025767.4988721	590082.441579374	2237648.88739625	2318314.28058318	2121850.56207566
BGI1249	Stachyose	54261-98-2	86061.7794988504	70697.5596200266	87960.4228342099	122444.661470734	116719.33365087	207839.965397684	134276.015142335	126934.558397811	86991.0825045497	170266.380881131	191353.832151355	99258.3841042627	132978.706051831	213219.02108177	190445.579926267	313712.582419604	224145.100878827	226793.371601986
BGI1250	Guanidinoethyl sulfonate	543-18-0	877612.043787149	696635.171342917	657502.27420253	2372482.38943196	1431264.71008156	2270594.03351251	2642793.70585945	3251849.82011177	2521534.98877999	837747.026987301	847004.354582028	914688.247901283	1264237.46959065	1494440.68116463	1510657.15220674	6536205.45389051	4469778.48206249	4465755.11472148
BGI1254	Columbin	546-97-4	216365.96685733	208963.930840089	279011.329478179	280326.69485224	303368.870032479	288102.975525589	288197.819742887	278500.503837316	319799.482464483	272419.426660743	266520.179068098	296035.926675315	319666.527070617	378643.245471268	323482.385176479	815722.764626929	569340.22762885	649018.808121208
BGI1265	Galangin	548-83-4	5803664.13861569	9075376.61478668	2801091.22954787	6123863.9077485	15506295.7890817	5038201.95118719	2809964.58530606	4229588.95986216	2739226.43234481	1951025.79349325	1579178.04540688	1149435.89519697	10798028.6640275	2214776.85596808	4283002.80830082	326457.532888048	2861353.15161823	385756.789702843
BGI1270	Isorhamnetin-3-O-nehesperidine	55033-90-4	71587.8606235964	123053.551480212	53423.3407243309	6720.98362444502	125058.400601946	65248.6360940285	75358.2866651758	62743.1699135138	45260.5266137618	60235.6565415179	30451.8018269574	38723.1714955001	22140.4791485684	11276.8258662318	29095.4470571659	20735.6650210421	27315.8181032852	41591.2479244968
BGI1278	Isonicotinic acid	55-22-1	127105183.940873	129649953.905028	156028440.328085	133665651.027109	128589277.300396	115727231.015605	92765017.8262235	103306805.305288	88982964.3362527	163827373.784514	168133910.289474	149029268.259244	161764424.631882	169210743.747792	165173527.266182	121954312.296967	132511269.505775	107569292.10268
BGI1280	Di-O-methylquercetin	552-54-5	18269207.479388	19746235.03097	18759037.9145601	11642922.7180873	11954833.1980022	11655239.8073345	9205055.95993595	10552277.8131338	7065254.0298512	15803835.3655194	21608199.6376823	13635163.4217272	13276863.1053261	12733319.012671	24808480.3024714	7278168.65985204	9144354.35009461	6496838.47563315
BGI1281	Eriodictyol	552-58-9	222465.859018341	65983.2243290696	27050.7715378997	24235.0704034407	55463.1223300156	22147.2601344362	13889.3355041992	48189.983563864	9673.26558917331	28682.3078787979	64957.4619198375	19428.3257922579	22454.2596586874	32803.9290538936	48473.2865761938	12702.8437091247	10991.1306353984	16751.465192682
BGI1286	4-Hydroxyisoleucine	55399-93-4	13183692.6974327	15251005.2733821	19549205.1393989	7992479.11092324	12585611.8893303	8635301.11251016	8356009.44355956	9307045.214251	10362446.0998095	19855703.344948	18127541.301228	20163878.7800998	15699350.7800542	15631820.6512674	20193697.798145	9595787.85291326	11134363.100564	10958739.3459591
BGI1291	6-Shogaol	555-66-8	9308336.45193583	10714136.7961333	9301453.95392016	12052664.351206	9379147.2542446	9424766.21343472	7092785.96699216	8261844.76604655	5461371.50823239	5764152.63331035	5665872.56328352	7192305.64419379	7191125.9120279	7217763.84391488	7671783.39875948	3313122.50843178	3709590.56243143	2894125.49464174
BGI1294	Glycylglycine	556-50-3	898250.999302804	848809.122833708	865709.464506724	723641.463696785	688002.007311129	888539.37818668	739671.927260321	868723.976213636	829754.653724974	837862.333721451	1068796.3128939	807366.271852377	733612.514929959	682178.985189994	906654.595167981	713121.989771566	678944.481251702	1072370.1655725
BGI1295	Maleamic Acid	557-24-4	69255058.8134978	65802271.0535289	69133078.3910586	45960038.6549297	37515779.3094956	36373239.0484142	34744530.2098886	33993041.4756193	30907694.2993554	36154610.5959512	39654036.6466023	35930070.7492442	51064758.147705	37868817.4622393	47486245.805555	37649938.7558554	40980763.9213849	32380102.3445269
BGI1300	Securinine	5610-40-2	603638.052376757	677851.868619339	474596.316952639	1411975.66466778	948206.107531311	1213285.35499131	1828870.20015746	1686025.98074339	2254335.81599932	1125578.79745806	1061505.22901514	1151166.15575384	1099015.18373726	1346962.04615093	1248079.42434356	3851673.70195364	3174363.72358901	3389640.92291702
BGI1305	N-Acetyl-L-carnosine	56353-15-2	1399404.94114917	1139937.42071407	873635.488691194	4417571.33464285	3435636.69602619	4067080.62917473	5096103.64473508	4230944.78033743	3288686.64736738	1098157.11194169	1526098.87662286	1167874.07764235	2058143.22542641	2374930.37819951	2382445.52716486	4238730.51727627	4236723.76270904	2366707.84284838
BGI1306	Clareolide	564-20-5	4628993.26881269	3766955.21548073	4316560.46861007	8652057.1956125	6769143.5150468	9285808.20099545	6714488.15352888	8229662.99568384	7777614.02052507	4341664.80920072	3480905.4752835	4938420.62827841	6165176.31009491	6505744.34176647	4972418.44489636	10465370.9045401	10559153.2461411	13971120.4517495
BGI1309	Adenosine triphosphate	56-65-5	76972.8555757236	88502.5566612041	76256.774288195	58469.677253004	79657.7339904516	61877.0412071594	42171.7698831897	78380.8181210703	83513.9952380997	126787.990393326	162186.566136371	83248.7423829148	71719.905656843	48846.3300164706	99357.3531455345	20523.2172808413	72645.9619076501	49238.692809505
BGI1310	5-Hydroxytryptophan	56-69-9	522518.792989506	589523.177508834	687410.252624981	774197.324262989	769318.721519256	914020.706895032	1253429.05968965	1101872.57693675	1425906.55390348	845125.689008755	838325.190559686	1388532.60270641	1079100.65089202	1282198.23906887	957988.606896794	3673282.67426754	3515299.12985354	3056098.71643903
BGI1312	L-Glutamic acid	56-86-0	17013650.0090527	15461380.9259425	20779106.4718543	9942092.74435133	10229135.8441079	9421977.71971836	8322328.98335573	8505586.07896201	8812219.35352764	25880807.714174	20499652.0697827	19891868.2733272	19910929.6341479	17399895.722686	21307772.0788862	10014309.9011089	10409849.2797339	9821950.90296281
BGI1313	Tanshinone IIA	568-72-9	14075118.7549792	8340416.98384978	2827542.05285178	3898523.08813743	8950553.44150291	8081518.57676823	10983565.5349522	6346082.10583345	8639926.15391128	1361921.75079211	13841174.2386717	3925061.70711257	7034196.69764329	16874634.1876481	8035721.59132827	17836124.6723604	15046915.518274	40956286.1713859
BGI1314	L-Cystine	56-89-3	647253.550376288	639799.43790133	813077.049326894	447786.154728578	472313.416204159	344088.385599101	387222.182882271	305968.99871714	511839.144399157	489000.356104111	574741.372442759	550052.520552495	711615.237624935	788739.069319463	971275.578049003	738849.219715525	560593.465851398	372907.047499164
BGI1315	DL-β-Leucine	5699-54-7	6000753.26179915	5670021.81391525	5351630.47527005	4106523.97413556	2927482.68224084	3911817.91486388	3204405.4125104	3281433.74507316	3854732.43644227	2960448.07523944	3770037.39197559	2724372.44609376	3730829.20622093	3342231.32069242	4676233.7393166	2297346.70239268	2856150.21942827	1160639.65358447
BGI1317	8-Methoxykaempferol	571-74-4	8877.41587316107	4869.06731215306	6774.57074159199	2418.44172092857	5458.16453202914	4151.94975366434	7763.65147738963	7867.45468036604	5347.83954098488	8694.51534057815	6335.74089464444	3215.47557718461	3049.35690370733	2575.60486743432	2645.3151657579	2989.57991165477	2039.10156254806	3535.45955326875
BGI1323	8-O-Acetyl shanzhiside methyl ester	57420-46-9	264308.073526959	277092.606151226	302346.893629188	311868.736812507	331192.443411446	335359.187878304	406972.063797178	411247.388748895	425987.259687228	364662.876052513	396903.982899976	347069.149962279	377772.780998167	417558.668824692	369453.292185673	743997.728014085	619050.538017657	583488.175077743
BGI1330	Apigenin-7-O-β-D-glucoside	578-74-5	3871210.68771752	5729394.81974742	3564604.543016	450604.856003319	7004124.30705448	2809487.28293041	2045869.46352333	1565738.24955359	2674768.10927418	1921306.69397125	2036898.69379555	3069474.25892316	1096338.57280866	895237.234647816	923147.551405021	2710105.8663924	1823799.91961063	4981204.76961941
BGI1343	Schisandrol B	58546-54-6	190179.578207174	274648.505730398	441840.447612001	416839.039499661	334206.763540732	332181.960048269	360818.3046981	270364.608374186	243678.153752961	406447.517201711	151457.028981456	163176.420461513	413121.52430423	471756.086811209	742835.300159761	1186712.02338212	1337148.48354857	1552488.96423451
BGI1346	Saikosaponin B1	58558-08-0	92868.954578947	90657.1584617297	98697.0740714001	93385.6192239461	136745.792018978	95262.9509644924	46739.0280442495	65507.3318867614	35923.2913212511	120443.213122613	137705.169543466	165077.017549886	228949.212140056	126609.82644842	140344.639383927	24775.9999720685	29896.0788991551	23500.2081288976
BGI1348	Maltitol	585-88-6	173791.93449583	106635.319381689	131653.236688914	192743.349358752	217767.147020297	170265.541786886	153225.570234568	178471.298242444	173985.470225132	165564.966813096	150426.469831927	157884.034544047	160848.311896902	127129.075341982	153988.949533032	217360.833435914	228871.337944766	134391.550289625
BGI1349	Adenosine	58-61-7	357624118.898116	368271687.366946	402905856.738562	410703598.854048	387248227.453035	351774875.263756	213901941.548438	198613406.127463	170919067.068138	405768296.585933	441438540.590088	437662229.818537	520435528.566955	505387668.185186	512461470.017612	195331648.76859	208398893.970698	209953297.788482
BGI1350	Inosine	58-63-9	34339709.2523555	33397136.5077417	39568449.2250041	45653425.9319107	34315182.293294	31777724.4267908	14827142.5732872	17003963.1612507	14362147.5149254	44241469.1371998	41762636.8595388	44826972.9128925	53417155.8907013	43149795.968708	45516404.0159813	13456414.983053	14281604.3983776	11915856.9214232
BGI1351	Licochalcone A	58749-22-7	11968145.7818933	9669018.49249413	14322470.0988157	8290089.47018107	11542635.0416658	9168899.30294905	7213283.61205111	4937429.37216208	5773203.2165806	6909930.45749188	7942824.13742063	9951994.53115295	5724451.57749279	3210905.88870645	4953860.97518711	5631380.9586572	5663575.75077043	5345982.80364213
BGI1354	Secoxyloganin	58822-47-2	35664.4873852192	35963.5484318621	46219.3039332513	22176.1670410239	22463.8619158731	12277.8398277537	19909.9460794428	32152.5920167561	42357.4451983322	47410.4470187393	57820.7177051794	48129.5332908391	27266.2627836676	30607.4410564443	52657.6759004159	37614.7336771775	28018.1376098533	49389.6069103399
BGI1357	Uridine	58-96-8	531721.931259614	382339.496805086	536192.554970147	385764.794685413	359953.621250651	352318.194693676	142791.874693552	235508.156299151	161477.431018539	440800.203301067	450271.317512543	437648.339920319	541593.584103345	368151.810713916	624117.219503501	169083.519932982	151955.477008053	114313.192222356
BGI1361	L-Menthyl lactate	59259-38-0	1182187.86589878	541716.806207364	709524.493585365	852337.325246174	1014597.5205132	867163.813000666	1404005.20775296	1001990.23568317	923017.934521001	1214822.33383362	755783.752098914	830980.294167351	927931.098891138	839527.694360384	826751.582284472	1684612.96866862	1467544.10884412	1713373.56970891
BGI1362	Acyclovir	59277-89-3	20130.4901635371	31744.189230215	19577.5033188333	47614.9957055591	56406.2475230921	61190.0210161707	50629.6917368144	82397.7037472184	35499.1219303819	48372.6284221935	98748.0800246078	79460.4977670434	88021.7508167866	57459.5611399993	113532.135552004	63267.3198205251	105156.230081253	64977.8465617546
BGI1368	Carnosol	5957-80-2	166141.26531247	154038.222778427	204610.295690156	233608.55864319	199564.37073285	257377.58513532	233394.649789666	245298.463977797	262365.845202113	218071.196309947	218158.138372299	235294.517212625	169543.612073288	183022.199443246	176609.011330944	361764.050577098	319972.695775012	291745.783202926
BGI1371	Nicotinic acid	59-67-6	24395495.845035	24061386.6640188	32141008.1076869	23677454.2189857	21715151.1699142	22760164.8951293	20185768.7997779	20737513.431637	19259963.1634943	24667523.1264504	29666187.5390212	27833849.8956768	21180780.4054145	23429894.017001	23994051.3793418	41816322.2048471	34589625.8759842	37266985.8011245
BGI1373	2,2-Dimethylsuccinic acid	597-43-3	108390.261317631	113480.963480734	102847.337087598	103009.726113391	54127.1049833355	68683.7370489721	72432.9239341938	138127.371905247	155579.823877441	170432.073751213	140165.812669215	103491.894390209	132584.900982084	78384.8570326131	127737.115620184	71740.3481616874	99714.1021173146	97665.162536988
BGI1377	Medicagenic acid	599-07-5	2664407.51496373	2646180.44050994	2698941.65834111	3642693.66845837	2777984.91748933	3507830.79829946	4495373.1902656	3958676.7711956	3962294.08179596	2747026.93789745	2557510.80163841	3449037.84160023	3770702.49601015	3873954.13694141	3206348.46336139	6961056.91358923	6455288.3162724	6682669.69067479
BGI1378	Vicenin III	59914-91-9	1424765.60237226	2602506.91158106	1316822.09344313	295042.937554088	2769453.54501108	1177019.54126811	1614940.65276911	1820674.32119954	734534.685037562	3388076.17985113	2139087.18076295	2868830.77437099	700628.70795184	456722.853677332	515042.258819828	1007067.36263447	754001.061562331	1454996.75943106
BGI1380	Glabrone	60008-02-8	105769693.4992	92603015.1191657	101886510.674895	110492859.547489	94249958.3631364	93853462.6499715	61961881.1641138	65922496.9547602	54725334.4312271	85025968.7433042	84708304.8274053	114894209.855722	125456001.53585	95648514.01213	113243284.851865	70809719.878766	56880449.6952101	53233439.9285283
BGI1381	butyrin	60-01-5	45013.1431937039	11446.0101055722	28809.625987862	154657.11335364	17722.4725305821	8577.16804267994	134433.134322247	165149.438091996	76905.7666499606	1966.02826546674	252371.725303369	25504.6582026749	8855.34929564179	4572.21462970521	30913.3462920817	11698.0233162829	1120547.3798816	4525.72736099486
BGI1385	L-Tyrosine	60-18-4	7162188.80386749	8690365.9108845	9341958.84408431	4768194.73098334	7858950.89912769	8338602.68689199	5923982.27959786	5297643.83383979	6513120.99679683	8848319.02050793	11162842.8313757	10576612.6154619	6656028.00566591	11750952.2482015	6812139.51675223	8475508.81207502	9593935.53046217	3495770.8404132
BGI1387	Thiocolchicoside	602-41-5	484427.03922288	550952.477709077	386684.337143534	535292.030631006	429614.228194492	627007.918871391	396685.667487331	404526.643064468	451223.68583593	1241871.93711542	825109.612612778	664788.618262177	404085.066794694	457103.056842073	721630.502107305	586667.735761943	548223.142561797	505806.413420982
BGI1389	Creatinine	60-27-5	1384995.32072111	1385143.58400269	1132061.3272897	2297903.0100379	1871516.47033182	2388375.65888836	2814229.38904579	2378236.525728	3135428.1868836	2156191.35625575	2116113.03797832	2376216.52913808	2756580.73458107	2798780.86625329	2606075.31754376	9270511.22322975	7735503.11634287	5817258.71426083
BGI1390	6-Aminocaproic acid	60-32-2	806455.659585483	512905.038346591	404286.855592706	519246.886482504	468595.202638088	368653.687386135	508741.102610646	457655.547986584	592058.940991286	502231.561606796	490235.522181321	235355.280536729	490531.597332494	363741.454002915	567121.146204144	461438.405659785	634292.9070189	340535.125038035
BGI1395	Narcissoside	604-80-8	86318.9732876087	165915.153244104	74536.1153003347	10958.967535411	180758.914443975	69484.2983919729	98880.9918877145	53618.1285225886	53266.861583753	95088.3281435747	44812.2284214946	30733.2924358354	40550.3396818622	14301.0704680611	26822.5697191593	46032.2576537829	38057.574421134	38104.9626288035
BGI1403	Phloretin	60-82-2	3708151.51770915	3649110.14348819	3629658.86774869	2613004.61247736	2342865.59853369	2004540.17237979	1800651.59544531	1859686.74234977	1217083.00495451	2881614.12075442	5230056.42519728	2455801.54191353	2805533.65302384	2748086.74885618	6782124.04760164	662917.335057983	874459.035482339	648599.97909979
BGI1404	Galactitol	608-66-2	6888047.29808153	3820845.21727148	5079716.98056637	8185141.01789139	3371108.53037696	5319257.6775828	3796273.36323799	6208164.81801906	4524564.21242277	7342830.69605743	10491739.782702	7179891.99591533	5192115.57139269	4371132.77993675	8497018.05183741	3493488.72591867	1631905.53404428	4298772.90130771
BGI1417	Trigonelline HCl	6138-41-6	3924847.43712443	3646107.01124885	4399798.62809319	8656491.83310077	6416112.8927744	8087304.36445508	7641086.73311997	7615153.4133596	9683299.12331006	8113567.06914879	8057032.55835481	7973184.08733709	8404811.02493796	11689261.5689853	6977006.67062177	24224171.7517559	18980902.2523257	22064012.8925009
BGI1418	Mangostin	6147-11-1	1682693.74708005	2073224.40387271	2790251.17108401	1347587.50929773	2516293.89989158	1584816.05970385	1997030.93043751	2908530.59335217	7434181.14168776	3094326.94530092	3398575.03281922	2427750.80081889	1883723.37998949	1419811.14510491	1781404.35415108	3339644.02497198	2557959.60690045	2830714.44166618
BGI1424	Imperialine	61825-98-7	256807.152042975	224203.371142725	260538.699770392	284914.285122864	332315.912543882	260924.302815971	379854.275339284	313245.105586199	288774.521303763	281311.610688435	275459.180752787	299094.015281869	469735.741376617	388788.152201327	365925.198709273	839899.700250503	522854.819128899	603313.879200918
BGI1426	L-Leucine	61-90-5	5566119.4476992	5007916.84007666	4683676.61840114	3443425.98905248	4673981.23734486	5524318.77139565	4515927.32498268	4678810.02064537	6204009.48124357	3444992.16520611	5186206.37759311	3740087.19121873	3806366.07278106	4575640.80336691	3630936.64629639	7031392.42714454	7832012.67365848	3796846.16724303
BGI1435	Gastrodin	62499-27-8	89155.7192537489	75720.5270607886	88255.7389680224	193787.202438298	160544.751159391	256520.253216313	243295.122113856	192121.901090625	253519.985359804	91026.4304162033	121338.327315627	240595.868210697	204969.221074783	249495.834471887	162504.69013513	643689.857598006	626976.230613518	582324.949536476
BGI1437	2-Aminoisobutyric acid	62-57-7	101902108.059459	103193174.131155	129222216.633688	50663888.931338	74501251.7445731	75496021.4247753	73921494.6125548	68986199.9371117	74470836.0334093	116437647.095212	126872681.971597	124053079.643624	64924599.116964	92195617.4994236	71123763.4589792	113265153.788107	112218375.040342	94825549.2503647
BGI1439	L-homocystine	626-72-2	27864241.4009879	23154761.8382759	27341351.4344116	26275976.9839342	21623744.3963234	26269671.8687406	10792926.941996	11988593.5639914	9004308.59370281	32746379.9617276	28895510.9861699	30673437.5732326	36176357.3017325	32273334.8978965	34048688.980288	9208162.59633982	9619733.04914908	7160865.60629919
BGI1440	Handelin	62687-22-3	8462.0140630284	8174.17656060413	8348.03746086439	20609.8908217613	24437.5239052869	20159.3277610711	18065.7597052286	17154.9221970943	14189.2924285835	8487.15701193848	8966.35301756727	6859.28278330025	11335.0576893679	16608.3605306636	12128.387531285	21286.880779401	28274.2976231185	26253.9665531223
BGI1446	Corynoxeine	630-94-4	8717792.43991635	4264938.59649294	7458842.44514816	1006422.35546583	1017354.2064434	545663.381159912	510753.210108391	422907.055791573	600893.783446819	24903396.1321705	33747848.4348149	19654941.1153243	8705788.65847132	6259196.71126346	15560224.9543979	784477.635268566	840405.021533429	606291.465280313
BGI1448	Benzoylhypaconine	63238-66-4	140382826.822036	198094122.816029	3029445.12871588	4550027.45095833	4183142.08198226	3148197.85921938	5119228.64203347	6872087.92921412	89345277.7108077	39612219.6433873	184640470.940323	4053396.83598077	2949399.91100397	5717684.20666976	4232803.22206356	6039366.74730501	2106118.78985959	7918369.60928804
BGI1452	Lithosprmoside	63492-69-3	1957064.52759218	1748659.01534744	1358675.93553712	2058607.38885096	1060693.79946222	784081.51833551	542217.307880595	1041164.11034767	989454.980256573	2712077.36988014	3852068.92344484	1747926.74626116	1507364.71719632	896281.163908721	2494328.87038752	356820.334244316	611206.273770384	508207.473721907
BGI1457	Arecoline	63-75-2	22785.3392067068	25001.6998119679	26908.2372524949	20700.2720113319	22897.2394436185	28940.4849921118	43780.2774875363	264947.162142311	984445.374489606	26175.597616224	17715.8490387406	34058.341220421	23059.7086295547	14180.4917501002	27426.5229533506	42330.6907209146	54368.6904975895	58934.4998721384
BGI1458	Carbocysteine	638-23-3	434542.442622366	522344.523532137	745230.729474218	273590.813229514	338865.341933461	324772.9187729	279428.605514062	372192.172691274	344022.309029809	659579.712406507	629614.984030279	767727.666015045	603528.38143624	621866.814019678	686830.716753202	581057.967054478	687662.403822363	606647.554731722
BGI1459	N-Methyl-D-aspartic acid	6384-92-5	15442952.3125261	17082458.3984582	21158160.1009472	10871062.3931547	10963581.0164146	8342272.56785618	8564752.09402107	10201861.440027	9013256.91524213	23422322.7974711	17898303.9193733	19070967.7181207	20411738.0696641	20420140.5872222	19780418.6395202	9718190.28831022	12695685.5241982	12032983.2203117
BGI1473	Neomangiferin	64809-67-2	131453.945118093	111412.046616677	129674.525432706	80634.9190952886	76609.3693420004	82549.2285785904	53074.8589741911	53117.2335837347	60551.5577199277	171048.334952216	165918.069407654	163756.162340671	138789.963217425	112265.304190103	151510.728095401	59755.2333045926	56582.5237248152	50922.4872154502
BGI1481	Deoxyadenosine monophosphate	653-63-4	1692158.30929992	1749579.08854874	1651615.56632959	1702470.73994666	2113131.34296593	1935310.86047327	1469905.90178232	1229553.12837942	1435052.08666609	2160513.90534015	1765275.53747898	2200062.65644002	2071984.3153778	1504927.77074296	1846424.95275539	1082652.82349943	1062039.41499747	1304331.92121207
BGI1483	Cytidine	65-46-3	479843.236764023	421554.08146724	559378.132062659	410390.192643813	405233.751861859	303473.368425945	295547.069383259	274609.085098765	389823.789334264	568042.637881925	716337.269088194	448712.245507614	361887.905912073	353836.618414022	476490.917292674	424085.882256549	329781.418931961	549930.983442641
BGI1485	Metformin	657-24-9	11514995.7070672	9131111.75433557	7894904.19882313	6056389.88033454	6665811.95852692	7577052.35173882	10968207.1351158	8482738.46146955	7656910.83622517	2950233.25514356	3489828.84763512	2901873.07312278	4866843.1133292	4426799.95472868	6565530.31240107	6608569.74766756	9851640.98592659	2208534.60419684
BGI1488	Orotic acid	65-86-1	5377347.66707259	4871809.23012006	5359082.31676647	3791732.25006035	4313119.45554244	3829617.9696597	2558138.87371787	3915857.54851008	3904566.28030667	7026523.00707237	7785877.30519712	4275500.73126246	4196769.04578889	3554738.81870875	6175934.17326639	2627086.64856401	2525096.48254963	2601116.44171834
BGI1489	Glycyl-L-tyrosine	658-79-7	393267.915719856	353150.04970978	299907.042037847	836036.928727126	790910.307646801	610349.122559643	681149.942717565	807711.082215114	746743.051323852	325739.586045712	485653.197090853	394760.390423515	746401.703104141	542232.7180172	632938.963077589	774088.749378385	709235.826926292	614554.436217042
BGI1490	Punicalin	65995-64-4	345535.625035793	337666.864879131	365336.800215099	144839.332486544	167650.85444342	166246.377448287	94266.5979726812	165565.715827587	83711.206461387	291351.048272714	739130.697709168	356037.218928014	245278.43412303	100930.904701782	377763.688688146	71158.509305642	89255.6485955935	52575.7596684176
BGI1493	Uracil	66-22-8	156614516.341786	192800757.008764	239655321.550193	327081666.85864	323568002.201791	272988184.927102	237999168.764242	235861144.257148	253076143.323108	279242755.947103	323174503.090006	309748619.117998	280052887.494654	300401101.498572	249960508.636851	381355315.126043	352304283.009031	379203115.959436
BGI1499	Pyridoxal	66-72-8	89406.9908171082	81621.1411809154	43653.6867959652	101099.802733783	76430.8656469205	158053.132453512	158679.569767254	124491.358230042	216630.469218313	108903.819030231	82912.6351212651	93876.3473807409	94987.0463685905	111616.78622053	91867.3264528388	360673.102722012	240278.092442747	237318.358387185
BGI1502	Jatrorrhizine hydrochloride	6681-15-8	19361514.5764377	19147347.2386085	16665326.6431401	21713985.4471564	13377754.240522	13997397.4818619	8330222.25815655	15323614.3140181	15677595.9524919	28093646.6527145	45138381.344071	19302238.9063816	12645525.1364645	8584554.02825446	28599468.5821833	3349238.62426591	4699623.56734245	5222280.71955098
BGI1504	Phosphocreatine	67-07-2	113305.708398834	106708.525929352	117864.674870115	199580.537369788	145597.367001803	183868.349125832	221141.317746298	202553.159768697	228512.720856039	96911.9186786207	102706.208625456	135205.368972249	126393.527158258	158254.678997231	129072.85885647	468416.64404512	428832.219293072	457875.077597362
BGI1510	5-Hydroxymethylfurfural	67-47-0	4724141.43413807	3902038.76566264	5995002.29168813	5308615.64582251	5438859.44941847	4312371.85489967	2857551.07492696	5261112.54470707	6607559.83276183	10102103.4029145	12179288.6931401	7181676.04695583	4500704.42916428	3714009.18330321	4148303.11847913	2419276.39371911	2932747.15266635	2831070.53111759
BGI1512	Dehydrotumulosic acid	6754-16-1	125971.656462981	97605.1253489845	148020.457997911	150834.286994768	139599.090773836	201629.841710511	158723.759536604	118503.961640559	196879.599945294	93215.3204367501	121362.748148554	112276.677263564	210766.789828862	250109.591009256	199392.140502087	286245.577738325	333028.374331892	435387.180908897
BGI1513	Xanthohumol	6754-58-1	12333550.4731429	13234988.4589374	10528305.2389872	9467376.96793024	7690895.19094285	6497072.00691499	3754368.69596065	4765190.56861512	3489263.68231464	21123641.3867304	9686705.0715887	15346338.318106	15747259.1674029	16261860.7470343	15432223.1059434	2692516.72465865	3597923.45731103	2592139.59621474
BGI1516	Dehydroevodiamine	67909-49-3	3761917.71004264	4240752.9833089	3447820.52024438	433261.599604611	661131.680468775	284998.875895155	8466508.41680687	7254147.24589504	4035109.09273605	103155931.429184	14159407.9735465	9190840.26146189	405484.443633447	127053.034709033	572998.617761549	4407245.59595844	4223730.85183753	2579918.94537522
BGI1517	Sodium danshensu	67920-52-9	12497.5876563743	12081.5760420979	14943.7416482229	30767.3460496613	89652.1006706439	61893.3988307544	103453.160023147	104174.475943212	101734.549487957	19896.7099078827	19679.2840060911	16572.4495593619	113572.750342119	99013.5944567286	121453.988807147	67692.3574362394	57700.4670939659	116948.254162778
BGI1521	Trifolirhizin	6807-83-6	386640.94549833	342693.991782828	407452.420963984	457259.295235443	392517.663892769	410932.371100216	414823.112818394	401215.873410374	490802.546089399	431861.508994053	385425.214590854	416827.438274001	459064.045168373	467150.197044055	430835.072553983	797697.243751152	667866.832995929	660920.674118519
BGI1530	S-Methyl-L-cysteine sulfoxide	6853-87-8	100685.44607348	111982.724931411	74816.525887961	115724.671046174	98851.4818222331	99018.4688992669	146211.180846382	126262.483829368	121219.899739679	129745.268986822	151280.222151063	82316.3739999393	127071.63000563	114497.639914514	153086.039447916	144897.01459138	124995.907929838	148302.778191312
BGI1537	D-Glutamic acid	6893-26-1	16429292.1844786	14975124.7347303	21671736.2843698	9879230.14400524	10823604.6755636	10188393.0045713	8435547.10041039	9496218.15717735	9009405.23682531	23470495.8192779	18813461.9344887	20436907.3215811	21562025.8311186	15717773.7238679	20233798.2797178	11208005.9047071	12650184.041577	11256192.7343689
BGI1538	Kahweol	6894-43-5	733882.171449046	1006192.38570477	377467.120020691	909613.176236937	1732185.1351006	511622.204245628	433186.41697058	560630.793911142	589052.296140164	377529.75103385	363122.15629506	165876.901963913	749299.434526448	445669.804530919	645460.926799822	126523.155979418	329752.579725169	102014.540836333
BGI1541	Germacrone	6902-91-6	3856977.88801923	3953596.14063923	4535154.02981608	5410083.92571377	4391348.23985011	5566339.58198482	6079681.49492116	4783859.84696716	6499978.35611195	5496547.02055934	5460711.19219511	5193608.65935472	6505294.37692406	5870551.94996998	5851433.12030157	13064203.917601	11812455.9770034	10336381.4637641
BGI1548	Hesperetin 5-O-glucoside	69651-80-5	764039.835245358	2374081.68555893	1774393.48186131	164537.465813516	3129426.48882667	919217.62013247	323933.595218941	138707.048378173	234354.139324581	38026.9981657182	21453.2133099262	34741.6795865761	18887.901981596	7626.87548471378	16070.1889731069	8853.90311863955	88421.0080225705	7557.57469012892
BGI1564	Cytosine	71-30-7	5222711.59364606	5778034.74742114	4120510.61441393	11278791.8033055	7416972.98974357	7737980.57709244	7293038.28976919	7955965.24759033	5361810.6891553	3318928.95999887	2567036.88014667	4753427.1861033	6464106.99962937	5229251.32275823	5567869.02413897	7693059.95702819	8828257.98299716	7296544.16560605
BGI1570	Dihydroartemisinin	71939-50-9	72772.3057034044	79784.3223486526	49924.263757139	101900.321841408	99000.5416088462	79061.2059002513	102330.739881652	124578.8932679	136444.82652519	79196.3470780646	63369.1309462495	82186.8783911928	94755.396327563	84377.945203695	118060.778219715	215376.073917101	243701.475931284	186709.569021785
BGI1572	Spinosin	72063-39-9	19602.5660708226	16501.4213572302	10836.33207731	56749.4550515058	44588.1987622387	51612.1512947397	53777.9673042962	52741.8055324773	64118.9875579395	22452.8373422352	33872.6721034059	38516.9746415728	30852.6266006659	45401.6893439129	37436.0412213478	83155.1078243693	114898.792704975	102011.149508224
BGI1581	Paeonolide	72520-92-4	87256.3769650567	74454.3865432597	103845.077085432	66869.1686837609	52855.4961864265	54740.3062539895	47235.9174507204	65293.3573497753	63776.3468292113	180778.67297184	188267.038869351	171981.125736214	134224.35149972	120978.474431221	147048.520283451	80645.9277576732	72788.4615176784	70125.8826306869
BGI1585	Cordycepin	73-03-0	2391216.94937041	3294609.100217	3044099.14381011	1980349.19708141	2017198.48857047	2138225.25674256	2164624.06768014	2412703.93319033	2373114.26282948	2094556.515478	1791258.32688025	2188801.5190794	2556356.12752843	2003304.59685461	3091616.4740508	2030483.63154637	1794034.465354	2720514.93043962
BGI1588	Atractylenolide II	73069-14-4	1597884.9412692	2101626.04868806	2026964.23559858	1597063.42930994	2761650.90926739	1945769.15522937	2549987.33426508	2326159.98648324	1967223.81836003	1700732.66325534	1920745.39772704	1850005.1462759	1568779.35489164	824578.10592275	1328192.81427031	2962666.03667546	2630634.40801489	2144672.50458283
BGI1590	Arecoline	73069-28-9	13606.7358703945	29350.8342571988	13510.946021082	22022.2210587882	25786.4229619212	30561.8141543191	61081.0631855695	245772.125793761	963179.614534911	20526.5366070219	12792.609120608	31744.3543041261	33124.9029121992	29460.3137936815	32406.1173692579	44286.7410856464	59388.4089032299	51643.1444385386
BGI1591	L-Tryptophan	73-22-3	875237.231402134	1054560.28450251	440720.668454769	943249.876755495	791130.216838162	753461.971392032	1030771.5418572	648506.245805205	1195753.34415652	689304.625713418	643007.36880758	887372.64341629	560450.950397714	770198.190417156	1095792.61634222	1674153.26686504	1436065.2664193	1503058.66138686
BGI1592	Adenine	73-24-5	73000788.5434282	65438228.202284	86374636.6810147	74247547.3395471	59849955.5305268	69154582.5842349	34752119.0662783	37419551.9019921	32544933.0611767	88607562.5678404	92952512.324981	89161647.3506133	100897677.189967	95674072.3551586	98368456.2252893	27789588.3923096	38379874.6105395	26218401.6952469
BGI1594	L-Isoleucine	73-32-5	3027313.87312711	2832771.45211322	2666223.98446257	3129253.02850587	2278415.64326633	3004677.99422342	2361146.77392401	2370589.85386534	2209561.15614237	1765463.3445004	2053213.76385759	2303104.30455982	2199148.60539984	2509179.02937496	2611603.50281406	2126305.21815136	2822757.81081164	2196681.9124571
BGI1595	Guanine	73-40-5	37772765.7859895	38019421.2201536	40836750.9708215	33832329.1135834	31272971.4217123	33962333.1685566	23009196.5348126	25326012.5811128	25767433.3426138	33351591.0955361	32479287.7549095	33590623.0040296	38126290.4752666	35775694.7560409	37238931.0174822	29551386.8786973	25872619.3742448	22124941.493301
BGI1597	Naringenin chalcone	73692-50-9	937362.221870264	221592.892204482	39910.5315099756	36257.7550161061	136211.201055878	103451.384893504	16282.4570132301	446584.310920617	13039.0772491875	54545.8990379099	19665.6083396518	19511.0037578423	22898.6065555674	9386.67299008856	18080.3466542402	27028.7115956394	13417.0168537376	11164.2521336793
BGI1598	Oxypeucedanin	737-52-0	8964249.2340262	2151943.07181732	5094.90200574348	60568.3086108365	1274605.63471765	129633.204776981	19832.3684843614	185529.540128389	31049.1994116267	30533.9983742671	26329.5652288385	50641.748100523	41622.2475989803	19559.8233838137	19383.8790513698	26236.3389429985	44739.7882771047	48636.7320702194
BGI1601	5-Hydroxy-6,7-dimethoxylflavone	740-33-0	449817.55399089	779569.870918825	363057.183245259	916842.678202702	1361336.3475951	576186.706788125	409320.013541985	286532.329866549	334360.060827412	378278.76032375	418892.500867667	179830.551866392	1122783.53090141	314118.423235616	465067.141867945	396974.871085877	550944.206543766	80225.2577382498
BGI1612	L(+)-Leucinol	7533-40-6	28650965.051576	35254553.0004604	27541737.8709513	56067849.7797583	43019813.7704274	20604780.4912356	29449871.1295195	42821883.7506639	32970402.5036854	25035653.9252048	20754548.9092108	22398192.0289332	16969439.5190903	19610110.1406772	20866620.4785035	54422174.9078239	46665300.6862209	41636118.5867024
BGI1613	(+)-Usniacin	7562-61-0	1835471.08776349	1750191.36149283	2000550.67616014	321024.053356047	259649.266570011	39024.4788318343	172619.969004925	379385.607580133	148849.30229609	1021986.83991195	810371.151524527	665875.385255581	331260.611624043	247809.905009948	847983.558232467	90054.8745218824	87045.2082162257	48563.8185158834
BGI1629	Hypocrellin A	77029-83-5	841343.489411228	838189.182067102	685139.020024871	1521062.78087989	1478791.77895764	1559219.26541718	1471204.09900634	1546090.52400061	1737819.79091383	760475.042716145	566500.80657979	1131676.07051741	1174506.77324392	1686333.56358868	986520.364268715	2659217.93381168	2903081.78742153	3181096.28786769
BGI1637	Protopanaxadiol	7755-01-3	59521.7493891522	50422.6734878219	63741.7050716732	97750.7327202422	138669.767412854	27516.4095261968	32753.4570423544	113633.12308953	120539.025236933	105040.558954126	91527.32814468	154823.953697358	101487.988883607	85703.2248065081	108202.248260266	159303.268109322	205413.187855819	106541.963861382
BGI1639	Ingenol-3,4,5,20-diacetonide	77573-44-5	5297937.39272907	853164.080527049	678714.729618653	8822233.05717538	6084467.74927028	6886374.7885569	7363280.38313849	9273814.96865706	11365810.5308706	3533168.87204974	2731291.40241532	5640074.65411061	4837265.61490892	6729252.7467809	3430232.92068738	11499872.7348146	12155532.2702662	13465273.3423913
BGI1640	Tomatidin	77-59-8	300008.940296772	393862.04102867	440383.430472308	472895.241031163	397545.211263472	411167.151109461	419779.240949735	380496.329949398	397166.87762035	498657.052848143	315210.435758439	293991.888297253	515042.277582667	533898.664646067	692423.323701813	1222569.75682953	1011716.69557033	1138438.32412119
BGI1648	Citric acid	77-92-9	5528443.0957427	4180880.0100319	2606559.87786944	8491314.74656107	8729141.69068771	4427774.88936218	12332659.5533157	16514858.2193848	20754458.4587706	10663342.9434815	20274177.4498654	8593367.44510646	4697176.30555228	3150907.65672073	1950154.92731647	14012172.5295875	13438471.5271665	16236578.4982501
BGI1649	Triethyl citrate	77-93-0	2893922.51427133	3514929.19676326	3196746.84230217	2201297.43678552	2135300.76579713	2306316.19680447	1831697.363401	2181788.44854413	1548130.13757844	2626284.31485171	4025409.94922906	2276778.8434217	2357381.3777426	2291338.91039945	4571561.59771018	1137694.01370389	1469817.31690886	1024527.00427971
BGI1650	Quinic acid	77-95-2	2781586.35877354	2069535.79214162	1473736.50453097	3809120.2004539	4281123.12826044	2300132.05287241	5796197.25057563	8512371.98961906	10012154.8977043	5241553.44521755	10843922.3826789	4399177.00657599	2452436.86616876	1637200.45175651	1125111.52609604	6138380.79184383	6666603.36297689	7421528.17172227
BGI1665	Sertraline	79617-96-2	223757.750187531	186802.312320397	196085.254868332	188479.542250766	144276.071609356	145990.828371951	120589.952577147	106807.335359673	92999.965252084	164970.9917876	159022.603022317	184976.508133968	192256.898596034	169430.479451117	164819.84419953	118555.408750084	99334.1031572391	117826.608142919
BGI1685	Cholic acid	81-25-4	107067.912989246	75762.9535827295	77893.5895787584	176048.652485204	240236.529669008	212116.040648039	297227.26261344	288000.973279499	350999.620074938	71397.1546144166	52120.8952999604	89530.2755271918	96792.863733873	156916.363857341	84947.0289777301	435619.306422766	346525.123110288	402197.948373583
BGI1693	Pseudolaric acid	82508-31-4	761667.560956942	518927.940677017	474912.128212457	1087617.43929648	705215.65229852	711244.869319721	686205.252331225	652851.874129086	446773.763317175	693095.213478084	776780.78424976	1154558.940703	1106435.35573326	1054830.22878494	933044.33173597	520307.483075071	501009.968196344	543931.724018437
BGI1703	Lawsone	83-72-7	46793.1949422154	20911.2839613175	30143.6723715198	58385.2552627457	93502.8118248148	56158.6084409886	85804.7481395587	139905.305785295	116148.596606767	48256.3527238909	47647.9755410062	54030.5485694146	96918.1653469742	107938.592175345	106403.4742111	13989.013811962	31073.3971058176	8656.36499733187
BGI1709	5-O-Methylvisammioside	84272-85-5	306667.213709693	187189.974265974	355137.680237245	341311.154215056	320442.656454653	368097.528183906	357238.933380736	333727.331833428	330902.804857158	279039.389750772	311472.094653936	442547.258411209	342478.791338165	348840.748829319	381508.198740132	682567.794054756	501028.628859562	705769.292691375
BGI1716	Qingyangshengenin	84745-94-8	1836722.36938709	1546321.94085599	15978.7455115217	46297.0194576445	92756.5927696099	20148.743416392	91420.7768265295	98715.2074154717	1927724.28329135	292081.647243715	802815.345816837	67314.8057866803	37750.5330496254	54312.5652306964	41475.4817693639	98623.6000433154	28745.9034753551	94670.6198170491
BGI1721	Pyridoxal 5-phosphate	853645-22-4	1107851.24665783	1110460.13878364	1243606.0505769	740731.454124718	747625.001834217	587041.433363116	392754.742004914	299061.511618617	366246.581634001	642399.977982295	817942.58656529	811042.951020712	524723.143388152	563916.247649784	632815.152664579	240651.613170182	333552.569325925	471328.476204381
BGI1723	Polygalaxanthone XI	857859-82-6	303084.267343274	737180.784144391	973062.002929077	339172.794861808	5033198.76088384	1277159.95070336	1176621.34858979	523831.063995661	1153810.15270096	193945.926840459	125173.374918521	75505.9010999359	41379.0150559014	27697.2574040375	36752.567477988	55634.5127221389	96540.0929463267	487856.113741892
BGI1727	2''-O-β-L-Galactopyranosylorientin	861691-37-4	107068.759021445	220852.507801985	334807.446836013	28866.3614690217	831810.656873575	52851.4818353468	69128.5111816747	50830.6238725788	52885.6600013095	8850.51856913416	4106.60726504552	3027.20888446841	2058.52650094883	899.452058302665	1918.55810728103	5498.75997835093	5635.52029183414	2014.44889653874
BGI1730	Iristectorigenin B	86849-77-6	59626.6573819352	66900.8018526139	64969.5494387549	51174.6240948027	50023.3602407782	49356.7236649392	42105.9762266016	43113.9239796348	34323.5667614015	48622.6211735441	66593.6577259629	48179.3392942032	48114.7664761417	45789.4965719492	76688.9750888877	33323.672113842	29497.4192758616	19342.4398676914
BGI1731	Dihydrotanshinone I	87205-99-0	4858488.80937969	6367399.03344584	4808946.55493584	6172071.84378564	5627762.36491993	5940030.45522505	4800154.93944817	8209161.31720598	5043064.46886659	4529485.91363309	5147638.06773446	4514997.87903894	4932216.86081662	5136408.96881263	5859146.60969092	3580615.26672427	3808714.30902149	2962972.84657547
BGI1732	N-Acetyl-DL-tryptophan	87-32-1	1285837.80880058	1473335.01283633	1662537.60529747	543683.576462679	620721.7563424	534007.131028767	360344.001173742	420990.038462484	266421.345274294	438368.103278237	365519.305255198	659005.145151541	715732.290626833	585130.497947601	856004.057182527	222756.240459572	206439.524332808	153937.469843835
BGI1734	Pyrogallol	87-66-1	286144.164605419	207048.914104641	186405.034217083	494754.577308747	462320.889768246	529277.853383516	606115.714360956	614414.266394129	654366.67016328	264665.775512263	306578.159735316	360744.882365987	399036.148855027	575740.566073243	426369.844975862	1268940.78250147	923360.151657056	902669.802679657
BGI1736	Mannitol	87-78-5	116984.256403838	139019.234011366	153252.30470924	172226.819326217	181328.470048379	157961.722204011	81752.0552927098	117091.72969645	65564.4687029275	127788.930362881	140901.368156984	152466.137498103	157226.147619017	167885.76830751	131438.342357053	179135.55174861	135450.968603702	119061.051574468
BGI1752	5-Aminosalicylic acid	89-57-6	501783.389803067	279017.605597719	409423.679447098	474079.13529455	304816.22215805	355275.075711755	490371.906489213	384966.452549343	791322.703434868	398851.807210093	350703.674334897	255123.28327193	644396.713447149	625437.464883978	463174.755067479	843088.330297121	803877.621496171	1762951.39532928
BGI1756	2,4-Dihydroxybenzoic acid	89-86-1	11564321.9224158	10725005.4727835	12764831.2063997	14282653.3462807	13601046.7209905	14517431.3534879	14063206.5346742	14731343.4943675	16254025.628603	13100950.5585542	12045158.7335372	13618265.2409059	15409683.9862514	15849488.0493767	13716410.0862029	29649614.2924143	22711889.8097725	26539390.9007307
BGI1759	3,3',4',5,6,7-HEXAHYDROXYFLAVON	90-18-6	64399.9710535615	33541.9091108853	45178.7104901327	15811.7421754344	49586.3022244745	23972.5784850043	30576.3744057021	28191.1452479181	29236.8392870037	118632.219121549	755090.200443781	111476.792849537	650936.615287248	531704.34923813	988619.101757529	15640.7471434333	22535.2954716209	5951.78083068264
BGI1769	Coumarin	91-64-5	4087421.83068228	4521317.07722599	5256326.27614926	1920643.97917098	1347045.93064518	1384846.03568165	1997239.1133509	1737198.96387514	1180008.39671519	4166648.56604392	3278346.38815181	2891886.96944829	3392873.90841119	2167703.35899406	3956600.30923702	1618055.57979039	1075678.6633859	1079107.03886034
BGI1771	Ureidosuccinic acid	923-37-5	55793.2854843566	44651.8346112789	52406.0371971281	22214.9018365541	35340.971259391	36221.5519181786	21628.4371097276	36660.6464664405	64404.3378754333	21329.8078894625	15693.8040723647	26912.1758577436	18404.5957596341	23481.3474544328	22847.5508494569	55261.2937190834	24991.7173206805	29799.600090717
BGI1776	Methyl eugenol	93-15-2	889080.01025629	854052.541810045	868466.05895452	2133631.72179367	1897391.22501914	1797144.74945863	1582725.32891795	1148930.44067765	958512.649496672	178230.297250708	157878.731208005	187993.755817764	182405.454123974	186313.672555151	195213.790710207	328428.894801623	380835.297072463	233079.198251371
BGI1790	Methylnissolin-3-O-glucoside	94367-42-7	654485.433620715	735803.170020194	436326.327119773	142364.278372148	1367936.38370236	875927.650394959	1260226.42821058	829006.411702889	599820.689974854	812248.73531369	276145.894574701	609251.936151033	308389.381891506	205974.52135131	272050.734341471	468098.929406621	327791.513663351	997245.465309664
BGI1792	7-O-Ethylmorroniside	945721-10-8	329612.453002174	303829.633899834	316002.237128948	387249.628514074	329124.008841655	403479.068019826	443267.576351669	423950.667965147	370096.056573474	394706.578565604	408364.191376074	457872.565646334	366003.905959239	430791.911547207	356099.886177704	853712.631250768	551673.668833197	609336.877921882
BGI1797	Phenol	95041-90-0	599069.478497498	710917.935170417	450570.439693885	854811.386160684	1472476.98071366	581522.178719543	749580.255543506	567332.087364934	508365.36234874	447422.104319401	355601.516586785	259492.265887026	904558.662706196	494391.210650403	445060.184396635	909025.601447197	946404.37430735	398979.577998473
BGI1803	Lactobionic acid	96-82-2	3218770.95995607	2965494.09113301	2476062.75260659	1694167.58890479	2072499.66940391	1863902.135776	1307879.69348294	1866912.27341918	2098090.54196062	1200719.06059366	874735.675620891	958832.304802929	1017862.90959167	833277.154332035	936219.112570368	1086170.65184618	1255872.81311456	1135691.34835318
BGI1806	Epigallocatechin	970-74-1	103962.128783549	99374.5608816942	120652.943603556	134521.972077096	140344.389706902	150350.616166587	117070.482947124	109632.771859421	121225.408433067	101533.87768615	117454.438046877	134590.762890737	126374.573973083	114902.827858653	97256.6024792724	194052.828209197	155918.323305983	162300.484959769
BGI1807	N-Acetyl-DL-serine	97-14-3	12453313.9453233	12396715.255719	19429891.8317589	10124969.6460486	9264351.8959876	7312867.10854854	7548121.27835593	7757419.24733247	8371147.08786696	18457418.3074401	15312688.6463689	19274415.2806623	19049564.2275007	18481812.7112219	19028263.3343682	9882724.36429314	10301237.4341095	11109146.4432419
BGI1810	alpha-D-Methylglucoside	97-30-3	897681.619632296	1078841.56533407	992782.972129952	556511.746182397	514369.438838255	504771.246598793	362926.647693541	437743.272096964	339118.47017589	852552.799237835	1383417.71816214	697420.515546251	774018.599813545	770046.10915126	1836399.32906782	229229.197733079	332617.839741096	211093.218122986
BGI1814	Kushenol F	97938-30-2	503049.053974062	435886.758849964	382714.803874843	1392070.94576465	1290597.35750367	1415577.19935084	1119723.58356937	1141007.54713997	1299352.03548695	729510.824258158	1007895.63973994	1174604.86093697	929074.607730028	1084843.46660963	840481.452475087	983043.542499326	918628.82531933	1224518.70983902
BGI1823	2-Picolinic acid	98-98-6	103020758.907148	106917863.379964	121430439.250944	98382288.663365	99267516.8878916	86360239.2703043	75542383.2082784	71691865.1623935	85768170.2002521	143014504.394565	147044954.216157	155670440.592613	132696531.030946	141849751.058189	61090538.0133626	86814177.553423	102958689.309441	99511835.6493356
BGI1826	Methyl rosmarinate	99353-00-1	412764.727765696	269291.117469632	19364.1676890444	29107.7090411719	30088.9140866293	32754.6979291977	52903.0098711626	74711.1548117588	331350.110760257	100478.675724054	375366.76192478	46421.1873754514	33294.428624042	102779.778377182	43574.2192581787	45450.4187977374	54872.5284044754	90943.5502256416
BGI1827	Protocatechuic acid	99-50-3	124219.523777065	126879.425488172	149756.954128594	256444.210408114	222455.169321492	283549.782887272	350509.32250614	311891.230333997	355924.391963731	126420.75297952	104229.091766799	161410.299582223	137514.835037042	176060.136349452	170611.755715424	566161.743973551	453761.168928383	732465.827562677
BGI1828	N-Acetyl-L-aspartic acid	997-55-7	68422.0081317096	21667.4743229692	30690.5195972231	122672.104244488	153024.592912548	161533.45742663	241596.27098106	350539.894771344	233848.441271571	281269.945229877	270488.076002117	300084.158628747	354131.84135658	323460.558140692	389647.475159583	742569.926084447	451681.353191541	774241.902869095
